# Supplementary material for: BRACNAC: A BRCA1 and BRCA2 Copy Number Alteration Caller from Next-Generation Sequencing Data
Source: Int J Mol Sci. 2023 Nov 22;24(23):16630. doi: 10.3390/ijms242316630 (PMC10706169; doi:10.3390/ijms242316630)
Supplement: Supplementary file 1 [file ijms-24-16630-s001.zip › Table S1.xls]

## Sheet: BRCA_amplicon_coverage
Table S1. Coverage values for samples used in the study.
Run_ID	Sample_ID	median	amplicon#1	amplicon#2	amplicon#3	amplicon#4	amplicon#5	amplicon#6	amplicon#7	amplicon#8	amplicon#9	amplicon#10	amplicon#11	amplicon#12	amplicon#13	amplicon#14	amplicon#15	amplicon#16	amplicon#17	amplicon#18	amplicon#19	amplicon#20	amplicon#21	amplicon#22	amplicon#23	amplicon#24	amplicon#25	amplicon#26	amplicon#27	amplicon#28	amplicon#29	amplicon#30	amplicon#31	amplicon#32	amplicon#33	amplicon#34	amplicon#35	amplicon#36	amplicon#37	amplicon#38	amplicon#39	amplicon#40	amplicon#41	amplicon#42	amplicon#43	amplicon#44	amplicon#45	amplicon#46	amplicon#47
Qiagen_1	mlpa_neg_1	1353.97	1353.97	4814.45	3196.23	1194.74	993.409	2039.3	2275.9	1221.77	703.353	843.8	3098.84	2232	1019.33	2581.03	1492.77	1649.43	1918.55	1154.89	2866.42	3814.18	2940.84	1162.98	1293.18	1522.2	4178.22	5922.43	1777.12	1306.73	6138.84	4832.89	1238.62	1472.85	2597.92	4754.09	2129.45	954.13	1532.62	2012.28	1255.47	1589.71	3347.97	1767.16	1202.48	1420.69	660.226	2067.83	1443.89
Qiagen_1	mlpa_neg_2	2009.47	2009.47	7086.45	4834.21	1330.48	1535.14	2651.31	3149.03	1297.77	924.353	1147.6	4124.21	2943.62	1171.28	3326.38	1380.48	2141.06	2358.34	1218.41	3370.68	4654.47	3349.09	1281.23	1333.45	1983.76	5509.32	7363.62	1875.66	1757.69	8058.97	6250.71	1289.77	1804.27	3157.43	5984.77	2788.33	984.991	2097.58	2415.28	1532.65	1737.9	3827.28	2088.53	1363.69	1863.9	677.358	2336.43	1697.16
Qiagen_1	mlpa_neg_3	1683.83	1683.83	5940.1	3996.42	1319.1	1400.84	2326.91	2470.85	1235.56	843.284	940.3	3542.82	2570.12	1216.33	3153.82	1314.06	1824.06	2197.28	1128.21	2948.07	4088.33	3095.82	1133.47	1200.59	1676.35	4819.44	6644.84	1844.26	1585.95	7466.19	5875.4	1102.09	1768.25	2887.16	5052.34	2172.14	1079.81	1900.26	2052.05	1358.45	1606.68	3472.19	1867.69	1305.15	1618.44	659.604	2236.77	1603.34
Qiagen_1	mlpa_neg_4	1750.05	1750.05	6774.94	4824.21	1233.54	1210.49	2122.01	3637.85	1259.61	745.422	837.68	4486.68	3617.8	1081.62	2807.5	1281.67	2790.91	2310.47	1055.85	2773.13	5166.74	3315.44	1073.04	1134.11	2544.84	4659.73	6263.49	1632.18	1487.1	7904.32	6409.14	1208.11	1504.44	2746.18	5856.57	3095.38	993.348	1675.19	1942.93	1732.42	1623.79	3331.75	1714.35	1161.78	2239.45	538.717	1976.69	1454.86
Qiagen_1	mlpa_neg_5	749.975	749.975	2840.07	1899.15	622.593	657.052	1021.85	1221.83	641.528	428.882	496.06	1722.66	1202.14	627.096	1562.69	526.317	963.263	1139.38	538.264	1406.3	2117.14	1611.6	552.468	546.556	762.488	2363.34	3300.27	949.016	759.508	3583.97	2811.09	555.352	831.907	1281.88	2439.28	1141.79	607.991	915.29	979.333	678.903	832.441	1752.16	911.403	575.584	737.312	287.264	1063.03	788.438
Qiagen_1	mlpa_neg_6	1625.28	1625.28	5773.48	3765.6	1238.63	1172.38	2340.43	2339.23	1214.83	789.667	870.68	3317.05	2389.75	1096.17	2846.76	1328.4	1984.41	2109.76	1034.72	2946.45	3907.98	3010.2	1120.96	1219.53	1634.04	4573.39	6309.81	1765.77	1623.14	6769.81	5144.86	1138.97	1583.51	2856.67	5044.23	2138.17	1047.1	1942.42	2244.79	1280.56	1618.5	3519.19	1898.65	1269.19	1455.36	562.075	2072.57	1524.75
Qiagen_1	mlpa_neg_7	962.75	962.75	3334.48	2264.21	721.44	760.017	1418.96	1493.65	884.13	611.745	520.64	2076.89	1505.66	756.588	1859.33	957.354	1180.13	1295.97	748.189	1808.07	2504.14	2020.04	713.191	874.185	1047.31	2767.76	3629.16	882.148	899.644	4110.94	3208.29	819.962	1035.17	1708.22	3062.06	1334.85	794.209	1114.66	1463.74	926.23	961.956	2170.75	1212.67	803.416	914.052	539.698	1498.74	976.641
Qiagen_1	mlpa_neg_8	901.7	901.7	3348.13	2233.42	694.824	840.07	1288.49	1394.38	771.685	443.304	585.08	2102.53	1494.27	617.658	1661.29	773.561	1123.14	1159.88	651.094	1702.6	2509.04	1815.8	678.957	671.278	979.977	2819.8	3796.76	999.443	845.78	3934.58	3089.46	730.867	878.439	1699.82	3209.53	1491.56	561.313	1020.62	1240.52	755.478	868.162	1938.94	1078.22	728.891	959.481	320.83	1230.77	929.719
Qiagen_1	mlpa_neg_9	1417.22	1417.22	5466.81	3744.65	1196.96	1230.24	2162.46	2908.94	1208.42	665.343	676.9	3641.24	2942.43	1135.19	2367.28	1442.31	2239.94	2196.56	1056.17	2480.62	4365.89	2979.71	925.468	1077.61	2167.01	4449.19	5938.76	1513.88	1479.71	7159.81	5684.23	1243.92	1560.58	2573.49	4914.94	2324.79	1052.26	1652.18	1955.12	1390.55	1555.06	3044.94	1505.7	1170.21	1664.83	660.17	1986.54	1346.7
Qiagen_1	mlpa_neg_10	1488.78	1488.78	5298.06	3612.73	1072.84	1172.58	1957.85	2442.91	1058.45	809.51	749.96	3236.61	2446.55	940.307	2496.28	1025.87	1895.08	1822.54	1040.28	2632.47	3971.93	2822.04	1003.68	1002.82	1545.66	4235.05	5808.92	1598.28	1374.17	6497.71	5128	1071.81	1499.86	2389.43	4533.53	2143.53	882.452	1589.05	1959.63	1353.5	1392.69	2938.16	1547.78	1041.55	1575.56	564.717	1947.6	1412.95
Qiagen_1	mlpa_neg_11	2321.68	2321.68	9219.58	6181.25	1639.58	2160.41	3765.6	4379.09	1822.95	1383.03	1090.36	5322.05	4184	1608.73	4390.42	2287.71	3284.14	3121.08	1673.09	4316	6246.55	4456.36	1595.7	2022.46	2545	7234.93	9737.65	2539.25	2640.88	11105.9	8490.89	1711	2600.07	4469.59	8050.77	3535.35	1533.1	2888.07	3329.39	2138.43	2056	4707	2657.7	2059.16	2307.34	908.151	3027.09	2138.27
Qiagen_1	mlpa_neg_12	2148.18	2148.18	7871.9	5194.71	1607.67	1729.81	3147.76	3479.67	1635.78	975.853	1217.58	4497.97	3237.39	1311.3	3845.5	1751.28	2519.78	2794.3	1493.49	3766.4	5509.67	4154.82	1556.89	1543.43	2054.56	6433.54	8485.89	2074.34	1971.42	9043.61	7085.89	1462.47	2193.56	3664.02	6690.62	2999.62	1331.42	2490.18	2801.84	1721.94	1987.77	4262.84	2266.9	1755.36	2031.01	920.547	3001.97	2095.36
Qiagen_1	mlpa_6	1048.6	1048.6	3708.07	2482.12	700.088	849.243	1461	1723.65	732.343	667.01	569.44	2265.53	1658.34	614.333	1837.57	956.841	1392.87	1195	734.623	1898.47	2499.58	1974.8	744.894	967.435	1060.19	2943.07	3799.49	875.311	1029.64	4293.42	3264.86	736.429	1072.36	1154.23	2136.77	984.864	387.113	747.376	844.529	589.575	619.309	1404.62	794.597	487.97	605.091	340.472	984.914	642.391
Qiagen_1	no_mlpa_1	2431.6	2431.6	9135.13	6200.77	1745.07	1876.22	3489.49	4507.92	1693.89	1008.56	1195.58	5588.84	4334.05	1456.04	4308.43	1946.99	3340.03	2888.16	1612.43	4146.47	6220.27	4449.38	1609.53	1999.15	2822.35	6657.98	9249.14	2628.07	2183.36	9866.68	7684.26	1680.89	2356.75	4353.61	8287.94	3920.01	1474.86	2831.1	3268.26	2285.98	2153.34	4959.22	2793.64	1910.3	2646.95	793.075	3082.91	2306.92
Qiagen_1	mlpa_neg_13	1353.17	1353.17	4999.13	3315.75	1017.95	1160.28	2019.88	2483.27	1011.88	722.059	643.74	2952.97	2262.61	903.939	2353.93	1172.79	1781.72	1765.32	939.623	2379	3601.91	2657.49	949.191	1133.64	1407.05	4136.15	5615.35	1506	1369.63	6051.77	4702.51	883.6	1428.77	2416.86	4400.38	1968.86	1017.7	1520.32	1749.77	1213.5	1237.1	2750.69	1501.16	1039.32	1390.01	459.66	1610.6	1162.56
Qiagen_1	no_mlpa_2	827.475	827.475	3174.45	2165.29	636.077	762.157	1270.96	1298.49	797.565	507.314	364.02	1750.55	1365.32	638.693	1643.43	899.817	964.848	1325.28	674.17	1574.95	2291.69	1883.2	733.745	732.676	836.209	2538.15	3537.95	1014.33	898.288	3817.03	2941.86	737.762	972.467	1725.8	3052.43	1320.92	699.913	995.645	1208.33	813.664	840.176	1883.16	1034.3	671.931	739.065	330.717	1150.11	823.641
Qiagen_1	mlpa_neg_14	1262.37	1053.35	4849.39	3233.06	909.099	1125.09	1917.46	2299.76	1262.37	908.794	415.28	2739.45	2268.41	1082.73	2554.97	1530.78	1927.8	2104.59	1075.7	2338.63	3489.26	2763.96	1081.62	1206.36	1029.61	3781.15	5137.32	1401.82	1397.37	6061.65	4696.6	1185.52	1605.56	2540.9	4699.64	2149.12	1118.02	1646.81	1868.4	1175.33	1258.25	2752.56	1509.22	1004.41	1108.92	611.906	1743.74	1166.22
Qiagen_1	mlpa_neg_15	1127.63	1004.77	4358.03	3016.17	734.593	1127.63	1655.15	1989.56	1059.25	698.98	412.52	2605.61	2151.09	836.456	2555.19	1221.59	1702.34	1630.58	958.792	1989.63	3105.16	2398.87	881.447	904.843	1024.49	3301.71	4765.51	1497.75	1142.93	5481.06	4352.74	866.781	1536.35	2259.86	4000.19	1726.55	943.47	1437.14	1688.81	995.894	1095.88	2456.38	1359.27	864.396	1060.81	406.057	1459.06	1078.48
Qiagen_1	mlpa_neg_16	2080.88	1843.92	8166.65	5386.33	1377.36	1789.48	3121.4	3333.33	2080.88	1390.01	592.9	4284.42	3580.52	1623.1	4131.94	2572.48	3175.6	3260.15	1744.11	3603.83	5747.13	4554.33	1682.72	1811.93	1426.24	5999.93	8233.49	2298.69	2004.2	9255.48	7290.4	1829.51	2755.79	4221.18	7597.98	3359.88	2185.35	2762.72	3017.69	1939.48	2013	4343.22	2357.22	1413.68	1600.77	897.83	2601.89	1783.52
Qiagen_1	no_mlpa_3	1572.9	1496.95	5441.58	3665.65	1298.33	1313.72	2118.2	2471.55	1572.9	998.118	511.8	3197.61	2642.39	1334.3	3077.21	1423.17	2121.03	2971.32	1236.64	2494.37	4618.49	3632.69	1140.26	1106.27	1218.17	4649.56	6253.03	1638.82	1358.56	7394.97	6066.11	1299.37	1902.76	2834.76	5095.79	2255.64	1505.66	1945.96	2075.8	1254.12	1670.87	3372.25	1710.56	1045.51	1264.9	698.868	1949.49	1302.14
Qiagen_1	mlpa_neg_17	1617.07	3527.25	7061.1	4726.38	1107.48	389.6	1617.07	2917.35	517.759	1390.27	290.52	5499.24	5205.38	395.939	5627.88	1060.21	3767.01	2224.24	1654.66	3638.68	4361.04	2840.4	865.809	587.009	3238.62	2984.95	4655.78	1672.25	1317.49	8235.81	6855.37	729.448	3050.88	5148.23	10047.4	4693.03	568.504	2894.13	1736.18	607.274	469.515	2593.28	2182.79	313.257	874.208	421.717	1783.4	1405.31
Qiagen_1	mlpa_neg_18	2931.12	5542.82	12338.6	8502.77	1885.06	774.783	2931.12	6098.5	761.343	2590.21	536.5	11259.9	10731.2	614.439	10715.7	1523.12	7890.94	3606.13	3282.34	6300.47	7871.84	4892.96	1610.83	889.463	7659.97	5262.41	8356.03	3123.97	2637.86	15858.6	13516.6	1133.3	5945.23	7404.67	17136.2	9359.45	993.139	5339.78	2901.08	1261.17	879.074	5872.09	5063.52	483.941	1737.21	645.226	3332.43	2752.3
Qiagen_1	no_mlpa_4	3226.17	5142.38	12580.1	9024.17	1770.9	759.478	2595.06	5158.99	558.704	3226.17	502.16	11391.7	10920.4	501.158	11885.3	1412.96	7355.48	2949.47	3666.57	6458.18	6966.55	4558.96	1749.98	811.759	7224.76	4265.66	7768.38	3512.62	1861.34	14130.1	12160.3	1048.12	7063.04	7709.88	17359.3	9345.77	681.009	6620.32	2698.59	1184.71	615.515	5953.91	5417.51	443.96	1634.09	659.226	3874.57	3281.28
Qiagen_1	no_mlpa_5	2864.2	3922.8	7339.26	3793.15	1195.28	895.948	2864.2	869.603	581.759	3121.49	344.12	1900.08	1545.48	571.088	9614.36	1521.62	1276.65	2451.9	3019.66	6045.35	3408.13	3959.24	1529.79	963.454	856.128	4539.61	7566.92	2981.56	1987.9	8270	6198.69	914.886	5552.26	7409.61	9371.55	1795.64	651.217	5044.47	2768.34	227.274	638.103	5000.69	4442.66	480.703	306.805	553.472	3386.54	2856.89
Qiagen_1	mlpa_neg_19	3334.69	5659.75	11773.9	7220.85	1410.31	490.791	3644.16	3334.69	561.5	2529.78	578.56	7850.42	7286.59	410.482	9144.72	2349.66	6031.48	2814.85	3115.06	7124.02	6180.47	4073.67	1475.83	1377.11	4107.02	4651.29	7598.24	2980.95	2636.53	12874.1	10197.9	965.019	5267.74	10148.4	18143.9	7667.35	824.504	4954.77	3880.86	1036.6	641.132	4900.03	4342.04	603.356	1090.77	710.962	3103.77	2467.88
Qiagen_1	no_mlpa_6	2728.21	3462.03	8216.93	5123.54	1081.55	483.957	2728.21	2864.94	476.593	1798.76	334.82	5528.45	5180.88	472.026	5781.33	1839.68	4447.8	2310.9	2170.98	4764.77	4521.87	2990.04	989.404	1014.21	2589.98	3896.44	5632	1770.08	1893.9	9265.29	7290.57	744.39	3880.12	6582.55	11675	4903	734.957	3118.38	2916.87	781.053	512.368	3293.75	2837.9	461.485	730.078	576.038	2123.63	1587.31
Qiagen_1	mlpa_neg_20	2765.58	4100.18	8685.39	5375.54	1223.4	566.739	3028.52	2765.58	537.991	1966.73	592.7	5950.4	5357.18	450.772	6312.4	2008.22	3982.02	2237.79	2238	5425.52	5141.13	3508.44	1172.19	1270.78	2976.53	4399.76	5881.35	1541.21	1788.24	8949.07	7078.66	1072.8	3822.31	6931.98	11983.6	4810.92	651.522	3467.71	3389.53	848.434	696.941	4258.88	3630.84	462.168	837.039	821.472	2926.6	2137.12
Qiagen_1	mlpa_neg_21	2852.61	4285.57	9258.55	5805.67	1309.56	483.252	3102.3	2852.61	491.046	2405.18	566.62	7409.55	6855.64	446.158	7584.79	2200.46	5260.12	2588.11	2759.28	6240.93	5508.44	3709.02	1297.74	1328.16	3458.11	3999.24	5604.92	1684.3	2116.58	9853.16	7746.97	1061.48	4741.69	8004.14	14480.9	6259.85	670.217	4165.3	3535.64	941.77	557.603	4796.59	4292.78	491.079	779.623	962.736	3224.17	2327.95
Qiagen_1	mlpa_neg_22	2370.36	3125.95	7223.13	4318.67	914.374	372.504	2500.78	2370.36	394.852	1921.24	376.4	5094.26	4719.57	331.053	5845.03	1816.73	3713.16	1932.74	1936.38	4329.72	3973.84	2709.71	881.553	1069.23	2590.28	3192.05	5056.05	1858.87	1665.47	7904.84	6201.11	800.771	3338.39	6253.94	10985.7	4517.17	583.339	2986.68	2942.26	678.575	434.074	3617	3220.77	371.03	621.351	505.755	2202.14	1735.56
Qiagen_1	mlpa_neg_23	3242.2	5078.77	10484.4	6514.27	1665.77	730.983	4143.96	3242.2	649.074	1981.43	574.24	6947.95	6375.11	550.193	6884.93	2478.9	4416.91	2420.95	2495.11	6405.1	6056.36	4072.71	1326.51	1555.75	3476.03	5537.34	7578.95	2111.66	2328.66	10434.3	8033.83	1234.62	4349.3	7957.8	13575.9	5398.94	658.704	3801.4	4414.39	881.345	821.559	5167.78	4398.79	575.02	1105.93	814.453	3411.26	2654.91
Qiagen_1	mlpa_neg_24	2650.8	4162.62	12355.7	6452.21	1111.32	515.443	4985.12	2574.45	413.62	2650.8	765.02	6966.97	6202.84	332.623	9473.39	2835.79	4187.66	1566.27	3186.53	8594.37	4575.16	3294.11	1573.15	1875.74	3385.7	5472.02	8439.59	3052.25	3038.27	10587	7559.43	815.114	5199.46	12684.7	19243.6	6159.61	427.922	4874.84	5575.25	841.035	534.941	6087.56	5618.43	650.446	942.818	620.509	3505.51	2947.02
Qiagen_1	mlpa_neg_25	2660.28	5745.7	10647.5	7656.12	1803.03	441.322	2660.28	4880.76	579.37	1626.67	388.92	9862.13	9465.96	471.368	6630.25	1540.22	6216.29	2562.87	2133.38	4821.3	7473.91	4058.69	1158.15	807.148	6129.57	4393.51	6265.35	1928.95	1908.58	12564.8	10579.6	1064.31	3883.93	6539.69	14275.8	7421.08	755.443	3238.99	2888.43	1196.7	679.265	3793.94	3175.62	399.307	1399.61	677.811	2410.86	1779.03
Qiagen_1	mlpa_neg_26	2882.93	5160.73	9375.77	5952.77	1675.86	551.87	2882.93	3553.51	707.824	1867.09	808.14	7836.16	7019.66	604.535	6557.82	1517.39	4947.4	2204.76	2589.6	6206.02	6283.02	4060.82	1331.89	1243.83	3594.69	4567.12	6288.24	1778.44	1950.27	10957.4	8946.77	1291.4	3368.05	7182	14360.6	6919.18	666.965	3307.3	3347.84	1139.5	766.838	4674.66	3960.44	582.03	1245.64	1066.66	3370.37	2365.95
Qiagen_1	mlpa_neg_27	2567.91	3749.38	9272.03	5814.85	1191.69	431.391	2567.91	3028.5	444.796	1992.22	567.7	6742.24	6195.64	382.702	6163.76	1397.87	4863.51	2058.31	2178.28	5448.97	4957.58	3137.29	1061.83	952.898	3251.83	4021.54	5671.97	1701.26	1901.15	9637.29	7708	813.619	3837.93	6796.18	12727.8	5718.97	565.87	3303.73	2854.09	883.611	527.618	3580.97	3106.17	422.307	854.351	575.208	2385.09	1846.44
Qiagen_1	no_mlpa_7	1946.81	4054.2	9210.35	5351.06	1064.44	550.522	2446.29	1946.81	553.907	1646.51	792.46	4667.45	3828.98	851.632	4211.92	1362.9	2628.95	1391.56	1555.87	4030.72	3990.66	2539.13	916.702	878.083	2308.45	3826.37	4936.68	1202.57	1353.49	7247.58	5767.37	782.324	2822.22	4384.57	8164.11	3566.64	428.087	2499.52	2574.57	790.832	663.559	3455.47	2823.35	440.396	909.792	699.849	2447.97	1774.02
Qiagen_1	mlpa_neg_28	1936.06	2553.88	5611.52	3369.4	705.901	444.87	1936.06	2131.59	293.741	1415.84	370.68	4143	3766.62	294.254	4153.32	1164.34	2812.21	1527.7	1416.41	3540.5	3255.02	2210.53	742.468	699.102	1998.8	2876.05	4134.76	1308.2	1231.97	6164.39	4926.94	536.771	2409.55	4381.92	8352.87	3835.82	348.261	2145.61	1957.6	579.602	360.147	2475.5	2146.35	338.099	642.831	359.17	1709.26	1372.67
Qiagen_1	no_mlpa_8	1874.95	2848.03	7120.45	4848.54	891.341	605.826	2142.17	1787.46	519.787	1874.95	463.4	4560.5	4111.18	430.64	4233.62	1593.35	2722.31	1271.46	1982.15	4341.57	3875.95	2849.42	1157.53	990.537	1947.8	3030.39	4778.3	1815.95	1343.63	6642.29	5294.54	833.229	3424.9	4876.57	9272.47	4303.23	426.948	2955.67	2349.24	714.664	567.75	3789.53	3282.75	389.772	678.143	606.377	2464.31	1913.11
Qiagen_1	mlpa_neg_29	2446.86	3414.9	8041.42	4828.79	975.253	503.061	2521.32	2446.86	435.111	1865.26	432.58	5938.9	5486.27	368.596	6106.54	1728.98	4246.93	1866.72	2117.77	5090.6	4307.24	2970.91	1117.26	1065.88	2715.86	3410.66	5292.05	1920.97	1686.34	8281.16	6558.51	927.771	3643.07	6696.35	12549.1	5616.5	475.078	3164.82	2924.97	784.044	452.618	3862.59	3482.62	472.297	859.26	533.132	2409.6	1887.38
Qiagen_1	mlpa_neg_30	2822.59	3666.35	8337.74	5327.27	1087.77	490.261	3024.08	2822.59	534.713	2036.17	479.84	5974.5	5499.29	437.754	6010.92	1723.91	4462.33	1953.17	2143.41	5105.73	4929.55	3422.73	1122.94	1162.48	2693.35	4132.41	5967.05	1911.59	1784.34	8877.77	7053.14	950.733	3735.74	6737.29	12737.7	5827.74	540.261	3397.45	3044.89	947.549	540.206	3686.19	3200.61	480.871	895.494	548.717	2431.8	1918.73
Qiagen_1	mlpa_neg_31	2210.09	3362.25	6467.97	3991.12	963.275	357.209	2405.96	2210.09	396.88	1462.92	587.62	4878.5	4447.29	355.807	5351.18	1495.02	3486.47	1809.97	2083.55	4802.25	3987.07	2743.8	985.638	1089.53	2371.2	3085.17	4231.49	1157.95	1431.19	7135.1	5652.74	874.448	3039.93	5644.29	10248.7	4281.03	596.617	2718.53	2902.28	751.761	524.824	3664.31	3176.05	373.99	816.558	836.264	2589.6	1786.98
Qiagen_1	mlpa_neg_32	2875.16	6429.7	13183.2	7462.12	1076.86	574.713	2875.16	2966.78	587.361	1491.04	664	5672.71	5041.32	473.439	5680.1	1397.88	4151.97	2284.72	1956.36	5185.08	5255.06	3561.24	1061.74	1147.06	3308.34	4047.39	5853.49	1847.61	1735.32	9349.19	7487.89	1081.48	3186.8	6557.88	12645.4	5761.03	632.226	3121.01	2691.68	989.796	617.265	3812	3236.8	457.218	1060.26	509.774	2601.57	2107.11
Qiagen_1	mlpa_neg_33	2777.15	3930.47	8839.23	5340.02	1029.13	466.261	2816.66	2777.15	477.093	1905.38	683.62	6081	5409.93	352.088	5059.89	1438.28	4278.48	1785.06	1857.76	4732.08	4736.24	2888.16	919.532	1059.38	3283.42	3736.93	5072.57	1439.98	1725.2	8365.58	6571.86	890.029	3272.49	6235.29	11713	5233.53	500.626	2864.49	2952.34	851.717	495.029	3531.97	3060.91	436.198	921.662	549.925	2456.89	1943.97
Qiagen_1	no_mlpa_9	2420.95	3640.12	7614.19	4433.58	1097.74	444.296	2619.89	2420.95	377.861	1907.41	631.66	5322.66	4676.77	286.298	5521.88	1381.63	3284.69	1588.99	1984.41	4861.92	4082.36	2826.24	1017.09	975.519	2914.85	3497.8	5094.65	1653.16	1541.39	7405.42	5822.54	845.724	3166.07	5731.33	10971.1	4984.26	399.661	3088.07	2718.7	695.513	439.162	4056.44	3659.18	397.198	860.805	488.453	2469.23	1979.64
Qiagen_1	mlpa_neg_34	3761.84	4043.85	10464.6	6288.1	1187.69	823.157	3761.84	3918.18	671.176	2897	619.28	7248.29	6827.88	507.298	8282.81	2211.79	5538.02	3173.31	2935.41	6403.02	6131.4	4205.62	1405.57	1356.98	3305.78	5075.17	7605.49	2557.92	2332.63	11617.5	9227.26	1145.17	5340.13	8137.41	14964.1	6524.08	967.243	4231.57	3713.06	1211.47	705.191	4647.84	4028.8	576.347	1125.43	608.566	3051.43	2498.97
Qiagen_1	mlpa_neg_35	2635.91	4204.93	9566.35	5841.38	1120.54	578.417	2883.29	2635.91	571.537	2184.38	551.02	5659.16	5108.36	353.351	6546.25	1780.38	3647.89	2074.82	2452.19	5519.23	4821.64	3406.71	1160.23	1313.82	2796.14	3799.95	5588.65	1866.62	1612.44	8030.81	6347.46	968.629	4053.23	6717.69	12206	5249.38	530.052	3397.86	3195.62	866.929	589.235	4389.44	3834.34	460.446	885.805	577.906	2904.09	2365.08
Qiagen_1	mlpa_neg_36	542.026	811.025	1656.45	1057.19	197.308	112.113	600.735	542.026	76.954	383.461	97.46	1163.74	1053.18	108.412	1042.72	301.28	654.01	395.186	384	987.683	962.6	652.133	229.489	246.556	565.791	886.878	1188.54	332.213	329.61	1582.68	1237.8	174.086	662.112	1237.2	2299.09	997.227	110.948	643.645	606.08	157.85	146.353	888.938	750.273	112.485	169.481	124.075	526.143	408.922
Qiagen_1	mlpa_neg_37	2415.2	3337.97	8160.23	4898.85	947.077	355.791	2470.67	2415.2	393.657	1598.6	407.58	5679.21	5253.27	285.816	5408.68	1480.32	3280.28	1251.46	1842.81	4588.23	4087.34	2698.62	1071.77	884.898	2447.31	3782.15	5646.78	1938.8	1637.42	7843.61	6195.63	795.59	3321.31	6100.41	11302.1	4955.03	396.104	3005.73	2686.16	734.009	512.662	3360.62	2884.99	432.228	799.909	474.17	2335.54	1893.47
Qiagen_1	mlpa_neg_38	2583.42	3635.88	7675.87	4686.52	1090.55	561.009	2583.42	2616.05	580.769	1725.67	430.68	5057.16	4634.11	622.114	5722.11	1497.71	3462.81	2117.22	1852.96	4482.83	4925.69	3447.11	1038.68	979.38	2278.53	4255.05	5742.14	1536.51	1505.9	8142.58	6562.43	1136.4	3514.25	5522	10409.4	4666.85	623.209	3205.53	2643.79	798.088	688.338	3937.06	3305.65	477.238	897.039	702.698	2592.4	1909.78
Qiagen_1	mlpa_neg_39	2827.32	4268.38	10708.4	6409.33	1020.71	465.226	2827.32	2847.18	469.898	1953.64	379.32	5514.29	5141.18	433.228	6969.22	1865.56	4434.01	2437.02	2280.06	5068.77	4392.74	3085.89	1122.81	1172.62	2659.43	3902.17	5942.86	2059.08	2023.42	9527.93	7414.66	957.295	3998.57	7878.27	14349.7	6149.83	600.435	3595.22	2891.24	777.575	589.118	4079.75	3547.61	491.663	777.13	495.811	2185.4	1718.73
Qiagen_1	mlpa_neg_40	2501.23	4235.75	8560.52	5084.33	1138.99	401.539	2872.2	2501.23	425.333	1829.97	493.82	5122.68	4637.45	295.965	6271	1612.93	3771.14	2021.7	2077.28	5233.93	4391.65	3074.42	1073.83	1116.84	2680.49	3856.95	5607.16	1762.59	1837.09	8994.19	7086.86	729.829	3498.15	6723.49	11892.7	4906.33	501.591	3058.63	3034.01	734.796	504.029	3337.12	2888.42	478.168	799.831	415.019	2208.23	1836.86
Qiagen_1	mlpa_neg_41	2156.35	4839.3	9924.32	5536.81	1058.32	504.052	2559.19	2156.35	527.269	1550.7	553.52	4454.68	4048.3	385.439	4609.08	1930.89	3005.98	1825.21	1746.91	4529.7	4206.78	3014.27	980.511	1324.81	2315.77	3564.98	4743	1190.15	1435.41	7231.32	5726.6	935.505	2734.12	5406.49	9726.34	4086.94	606.443	2291.81	2747.26	853.292	617.206	3295.28	2734.08	477.604	786.571	660.585	2270.83	1659.73
Qiagen_1	mlpa_neg_42	1761.74	2127.32	5355.55	3433.79	759.813	456.696	2111.97	1761.74	506.546	1285.64	332.66	3406.63	3036.64	559.763	3223.61	1401.83	2110.49	1181.01	1382.11	3492.75	3508.74	2215.89	786.043	817.685	1565.65	3313.07	4558.78	1340.15	1163.37	6352.94	5077.09	810.743	2386.9	3838.24	7153.34	3145.61	360	2148.81	2393.84	557.876	487.882	2612.22	2133.87	386.723	622.831	423.17	1705.4	1267.48
Qiagen_1	no_mlpa_10	1953.33	2927.57	7690.48	4660.27	658.22	503.035	1953.33	1975.95	361.806	1897.15	231.3	3394.95	3189.77	362.816	4696.61	1515.34	2697.33	1926.37	1891.45	3747.12	3493.56	2711.51	956.787	873.63	1767.84	2607.41	3854.68	1253.84	1133.44	6096.45	4941.86	783.781	3381.96	4157.33	7345.81	3079.67	645.035	2587.53	2084.67	554.956	453.206	3083.31	2680.21	353.347	367.844	527.943	1950	1461.06
Qiagen_1	no_mlpa_11	1837.46	2777.68	6784.39	4153.58	845.407	505.496	2300.37	1786.65	422.648	1837.46	374.72	3453.82	3077.23	445.158	4339.76	1953.96	2210.73	1476.05	2015.02	4420.58	3692.76	2759	965.085	1126.59	1664.8	3298.15	4803.97	1561.15	1306.51	6295.81	4934.46	1018.71	3085.37	4857.2	8814.32	3763.83	566.948	2432.84	2618.36	672.761	549.059	3422.59	2937.18	416.119	702.039	594.755	2163.86	1617.31
Qiagen_1	mlpa_neg_43	357.603	556.125	1413.13	911.917	141.363	73.348	399.755	357.603	82.62	331.824	60.56	759.579	693.446	72.781	812.639	266.159	505.707	265.618	370.755	814.333	685.727	470.067	194.468	180.796	362.698	567.244	840.378	280.082	286.593	1244.16	948.743	142.905	541.673	1028.45	1796.85	730.273	98.104	504.946	456.287	115.867	111.838	540.219	445.87	66.01	120.597	87.83	369.629	297.078
Qiagen_1	mlpa_neg_44	2477.87	2873.8	7255.39	4616.29	974.615	555.009	2839.18	2477.87	522.796	2142.26	282.36	4621.47	4308.04	476.86	5396.93	1885.68	3707.01	1990.49	2331.09	4945.57	4649.74	3179.78	1045.02	1000.55	2225.34	3767.56	5413.14	1666.23	1627.03	8130.29	6411.26	994.371	3775.84	5980.53	10232.9	4082.21	595.696	3053.14	3178.91	694.938	551.809	3634.19	3118.96	511.99	748.117	586.264	2311.31	1763.81
Qiagen_1	mlpa_neg_45	2070.4	3916.97	8683.07	5104.98	756.066	1244.97	2334.79	2070.4	578.741	1445.27	384.4	4088.58	3688.12	665.851	3719.89	1863.69	2827.35	1246.67	1598.13	3915.35	3812.45	2543.31	937.681	1062.65	1667.8	3524.61	4565.03	1161.05	1171.95	6053.48	4784.66	930.248	2547.67	4964.39	9262.83	4093.76	498.217	2266.22	2494.28	692.655	559.132	3220.66	2712.61	412.594	715.065	665.472	2151.69	1499.8
Qiagen_1	no_mlpa_12	2506.95	2506.95	9911.52	4970.27	525.066	173.096	4247.26	3367.23	308.296	928.098	1118.88	7177.1	6389.07	302.237	2061.06	1744.13	4717.09	1158.57	813.094	5134.4	4028.91	1690.47	407.34	1095.56	4048.07	4846.34	5351.84	644.82	2732.29	8789.35	6046.29	503.714	1381.28	8824.96	14690.2	5626.55	369.235	1100.98	3870.63	762.46	287.294	1280.5	1023.78	559.95	1090.23	322.132	949.457	657.922
Qiagen_1	no_mlpa_13	2239.01	3311.78	6891.81	3980.38	944.791	464.217	2239.01	1606.55	381.444	2245.85	378.74	4303.53	3928.73	338.509	5170.64	2072.23	2812.21	1575.72	2218.19	4635.43	3467.44	2707.16	1132.23	1101.95	2221.11	2968.56	4246.38	1312.23	1429.93	6530.52	5104.86	811.638	3513.99	6318.77	10492.6	4035.18	410.504	3195.41	2700.09	655.407	450.926	3913.44	3497.12	407.772	644.091	729.66	2471.66	1781.8
Qiagen_1	mlpa_neg_46	2152.62	3234.2	7335.06	4484.9	962.824	575.27	2543.72	2065.83	499.454	2152.62	435.32	4611.34	4166.09	420.342	4819.42	1415.09	3231.56	1814.65	2011.51	4836.57	4008.74	2928.62	1017.75	1080.92	2054	4109.93	5567.7	1513.47	1700.8	7835.9	6070.17	766.657	3505.61	5766.14	9908.98	3959.67	497.713	2992.9	2671.94	615.726	505.294	3232.44	2785.9	470.683	841.805	544.509	2305.71	1801.94
Qiagen_1	no_mlpa_14	1496.24	2560.2	5222.61	3148.44	679.165	358.991	2126.96	1431.99	371.537	1496.24	258.5	3099.74	2828.88	313.781	3951.79	1470.57	2193.2	1381.04	1549.66	3449.82	2781.22	2198.76	736.106	808.213	1354.07	2827.1	4075.35	1276.08	1253.44	5542.65	4255.71	613.105	2482.46	4509.49	7638.36	2992.12	419.217	2254.28	2163.07	465.363	379	2447.69	2105	303.228	487.701	413.811	1613.34	1237.66
Qiagen_1	mlpa_neg_47	2017.03	3040.18	7186.23	4519.77	1101.29	609.809	2809.22	2017.03	545.796	1438.69	712.04	4582.08	3813	790.035	3433.06	1525.33	2075.24	1034.08	1380.72	4443.65	3778.91	2371.67	987.702	944.519	2042.64	4517.27	6117.19	1724.56	1515.46	7855.84	6101.09	730.057	2352.33	4979.04	9267.53	3947.11	293.617	2547.09	2943.83	762.867	715.618	3687.91	2981.62	568.861	1100.35	559.17	2578	2004.8
Qiagen_1	mlpa_neg_48	1649.59	2949.78	8116.45	4366.56	844.418	486.93	2305.71	1649.59	732.907	1546.4	909.9	3791.45	2852.48	1298.42	2570.57	1888.84	1855.48	1000.32	1001.91	3474.6	3512.11	2084.31	753.979	997.056	1502.09	4027.51	4891.11	998.393	1155.02	6232.58	4947.57	882.533	2126.62	4373.63	7656.47	3102.03	508.904	1944.51	2846.67	696.088	731.368	3048.53	2311.74	556.693	871.299	704.057	2088.63	1452.75
Qiagen_1	mlpa_neg_49	1512.17	2830.5	7340.97	4326.52	685.033	1136.57	1854.81	1512.17	631.602	1421.62	202.9	3138.63	2894.2	909.333	2736.06	1673.67	1742.59	1228.58	1106.34	2872.02	3365.44	2122.64	742.894	673.056	1186.7	3222.22	4021.3	961.525	1066.09	5590	4351.4	744.59	2298.93	3858.18	6871.4	2801.05	440.026	2155.19	2094.97	530.673	490.397	2464.22	1969.25	367.545	636.818	636.434	1853.37	1244.67
Qiagen_1	mlpa_neg_50	1768.22	3381.95	6237.16	4543.94	1091.69	500.026	1295.48	2408.56	698.046	1768.22	320.98	5067.6	4728.61	760.447	5455.35	863.402	3376.28	1678.64	1947.19	3606.3	4611.31	2892.36	1116.21	573.676	2251.07	2704.22	4164.05	1486.34	920.695	8029.84	6961.63	901.229	3048.61	2964.47	8118.49	4932.52	537.078	2842.55	1469.15	875.168	686.221	3846.53	3185.27	292.584	989.61	752.774	2611.26	1884.3
Qiagen_1	mlpa_neg_51	2652.8	3007.8	7437.9	4703.67	1025.72	507.383	2301.47	2893.36	500.972	2652.8	405.94	5279.95	4874.75	349.702	5838.47	1654.31	4216.37	2205.6	2295.93	4658	4467.78	3115.04	1079.94	1151.85	2526	3541.59	5238.73	1692.12	1411.63	7820.94	6358.31	928.476	3666.03	5516.59	10897.4	5154.33	689.296	3123.84	2465.39	941.204	529.971	3456.06	2996.6	400.05	865.468	525.528	2496.91	1998.27
Qiagen_1	mlpa_neg_52	2429.27	4844.48	10603.7	6065.9	970.659	1256.25	2476.72	2429.27	602.685	2170.18	466.86	4754.34	4279.41	399.728	5221.36	1334.02	3636.72	1828.2	1779.43	4473.92	4657.11	3303.73	955.021	1006.87	2105.26	3604.95	5333.19	1742.07	1531.68	7785.71	6168.46	803.971	3131.79	5210.59	9807.64	4367.94	553.591	2866.26	2573.83	647.31	543.044	3380.59	2864.36	384.05	799.948	493.283	2259.57	1816.48
Qiagen_1	mlpa_neg_53	1844.24	2671.47	6280.03	3749.71	819.451	437.661	2309.98	1844.24	506.88	1804.06	522.12	4423.47	3854.29	797.105	4529.81	1316.96	2894.38	1474.61	1501.96	3795.3	3434.66	2287.51	916.255	884.88	2053.57	3119.63	4424.68	1378.51	1295.54	7196.61	5782.57	722.571	2892.07	4825.2	9380.11	4325.71	549.722	2604.37	2299.9	742.327	570.353	3488.72	2952.36	448.634	856.169	466.472	2025.17	1559.23
Qiagen_1	mlpa_neg_54	2471.6	3726.07	8397.55	5092.12	1066.88	707.165	2686.42	2471.6	460.815	2064.2	386.08	4756.66	4383.18	387.509	5759.39	1594.13	3338.86	2107.28	2184.28	5028.62	4501.96	3187.6	1028.43	1097.91	2452.07	3387.56	5175.14	1805.26	1415	7336.1	5893.37	953.829	3458.8	5527.06	10071.6	4380.39	591.748	2886.01	2997.69	805.142	593.912	3842.75	3292.25	418.762	765.299	546.302	2537.97	2026.38
Qiagen_1	mlpa_neg_55	4343.87	6010.6	14020.1	8129.08	1723.37	896.157	4727.76	4066.67	717.324	4343.87	782.76	9118.55	8381.82	572.605	13140.6	2910.57	6682.62	4116.27	3959.26	8638.52	6983.11	5127.53	1895.23	1740.62	3852.57	6091.81	8868.68	2803.64	2978.25	14337	11325.7	1515.23	7023.91	11270	20032.8	8302.2	1024.95	5896.41	5014.75	1216.12	718.647	7042.28	6391.09	608.129	1199.99	992.132	4156.57	3254
Qiagen_1	mlpa_neg_56	2246.42	2827.28	6932.03	4156.21	987.934	429.209	2551.85	2246.42	452.944	1540.16	367.5	4684.18	4313.38	387.886	4983.04	1420.21	3064.87	1719.65	1805.53	4297.87	3733.6	2559.62	878.894	904.102	1989.61	3315.68	4486.27	1241.47	1386.05	6774.94	5358.69	686.943	2996.73	5500.31	9411.77	3745.21	480.87	2829.93	2657.37	603.708	459.662	3189.88	2774.75	352.356	652.273	632.264	2171.43	1580.8
Qiagen_1	no_mlpa_15	2229.17	4153.77	9202	5249.92	1031.33	519.165	2455.7	2229.17	378	1464.53	360.78	5340.42	4981.02	372.5	6497.97	1515.19	3836.39	2041.12	2227.81	4664.07	3766.05	2705.6	1040.87	946.648	2321.86	2863.73	4665.97	1831.69	1484.91	7436.39	5930.63	832.486	3533.24	6254.18	11272.4	4795.7	464.557	3144.95	2678.02	740.442	518.176	3819.16	3352.99	334.04	669.351	530.245	2307.63	1804.08
Qiagen_1	mlpa_neg_57	2378.69	6319.85	11163.5	6260.81	1106.14	1114.4	2598.59	2334.61	618.463	2378.69	566.12	5895.45	5337.48	393.868	6853.43	1847.93	4163.21	1839.31	2244.81	6289.88	6483.07	5582.62	2225.91	1123.45	3401.38	3135.85	4709.05	1625.31	1552.31	7877	6323.37	968.067	4184.14	7334.45	18743.9	11353.6	543.591	5041.83	2877.92	962.239	593.074	4917.12	4387.36	456.446	900.87	1103.89	3544.97	2475.89
Qiagen_1	mlpa_neg_58	2225.26	4027.75	10541.3	6080.9	1084.69	681.617	2754.72	2225.26	788.917	1944.03	842.68	5082.68	4166.09	1317.78	4050.88	2122.07	2952.8	1423.66	1567.66	4389.8	4648	3017.96	1230.38	1038.58	2517.44	4516.51	5854.32	1500.97	1506.69	8325.19	6606.03	975.267	3143.67	5515.82	10232.1	4500.74	602.4	2793.84	3170.89	973.558	916.779	3888.41	3015.71	697.762	1026	780.208	2473.29	1723.78
Qiagen_1	mlpa_neg_59	2058.32	3040.35	6386.77	3984.42	1052.87	617.817	2058.32	1785.88	485.213	2238.87	604.12	4524.92	3863.14	662.833	3341.32	1496.99	2450.79	1129.81	1643.23	4227.58	3856.04	2577.42	1003.38	933.278	2357.29	3961.9	5401.89	1560.66	1289.86	7009.23	5588.66	806.21	2753.14	4609.27	8966.85	4171.5	355.617	2899.86	2467.94	876.478	670.074	3503.53	2876.74	540.733	977.532	665.245	2670.8	1997.67
Qiagen_1	mlpa_neg_60	1634.04	2224.78	5979.68	3894.98	703.473	361.374	1815.91	1482.41	389.13	1634.04	410	3569.66	3100.34	597.491	3154.85	943.085	2492.66	1026.83	1155.68	2883.78	3028.34	1923.22	748.404	564.12	1726.22	2624.39	3683.81	1136.88	1054.42	5583.9	4464.43	604.886	2196.42	3606.82	7212.85	3438.95	380.278	1957.85	1925.6	595.735	443.706	2539.75	2111.91	375.96	629.506	360.472	1518.91	1152.62
Qiagen_1	mlpa_neg_61	2126.27	3248.35	6846.39	4329.98	886.692	340.287	2166.21	2126.27	392.648	2057.1	469.08	4463.76	3994.21	308.675	4621.67	974.72	3444.05	1726.61	1563.77	4095.65	3608	2374.42	834.596	790.583	2594.45	3159.07	4447.16	1337.87	1406.09	6994.1	5568.91	677.933	2659.51	4861.51	9419.15	4387.47	416.643	2615.41	2283.16	649.938	391.338	3053.03	2697.18	380.554	700.351	438.491	2061.46	1648.77
Qiagen_1	mlpa_neg_62	2260.08	3366.4	6918.94	4427.44	912.967	327.739	2260.08	1911.64	459.389	2399.76	434	4645.42	4216.09	383.553	4407.99	1267.19	3488.95	1547.64	1645.4	4254.15	3833.98	2694.44	992.809	919.87	2510.84	3076.02	4424.11	1415.69	1484.51	6962.68	5458.34	875.21	2806.43	5111.22	10026.8	4761.29	470.957	2727.04	2717.91	770.372	526.25	3635.97	3165.08	471.911	754.078	599.396	2524.66	1977.69
Qiagen_1	mlpa_neg_63	2287.1	2814.72	7391.06	4962.83	990.505	584.365	2287.1	1673.87	579.241	2913.35	476.58	4330.4	3807.86	944.912	2879.06	1519.82	2113.64	946.343	1408.59	3886.82	3811.64	2635.16	1116.13	857.426	2070.88	3918.17	5165.43	1385.85	1157.27	6516.61	5208.17	996.8	2794.43	4499.47	8983.34	4241.64	348.565	2649.4	2651.03	841.239	568.397	3567.81	2996.42	433.743	871.455	676.509	2574.6	1905.34
Qiagen_1	mlpa_neg_64	2402.74	4529.32	10861.9	6216.88	1274.8	609.913	2971.33	2402.74	600.287	1766.13	829.06	5729.37	4817.52	895.728	4352.1	1343.85	3117.07	1296.05	1336.38	4745	4562.27	2656.56	1047	824.204	2708.63	4978.71	6607.08	1803.34	1513.36	8513.77	6756.51	924.886	2738.42	5209.92	10004.5	4488.2	442.713	2732.48	2816.17	1097.55	794.191	3706.88	2902.25	644.733	1377.42	601.151	2848.03	2226.28
Qiagen_1	mlpa_neg_65	3016.61	4986.7	10251.8	6104.75	1311.63	541.739	3052.53	3016.61	426.556	1360.24	457.42	6982.82	6527.68	319.746	9050.76	2029.99	4279.29	2327.7	2496.26	5376.43	4536.2	3226.53	1402.77	1143.89	3514.42	3573.44	5828.35	2246.44	1891.44	9073.87	7201.14	896.619	4042.64	8883.22	15982	6668.45	471.435	4010.7	3224.14	874.434	503.059	4646.22	4187.69	429.881	1002.23	607.66	2907.31	2314.58
Qiagen_1	no_mlpa_16	1751.83	3024.53	6232.03	3503.17	927.912	407.113	1751.83	1905.27	353.907	1400.9	342.94	4172.53	3820.16	285.93	3853.81	1516.73	2402.45	1317.28	1717.85	3912.07	3373.31	2511.2	1027.91	885.676	2311.43	2498.93	3854.57	1394.3	1046.75	5107.71	4070.26	838.067	2420.96	5266.37	9665.4	4253.08	321.904	2091.53	2112.68	786.575	474.588	3550.19	3095.22	328.861	721.545	525.415	2316.69	1836.86
in_house_1	mlpa_neg_66	692.06	615.97	1921.77	385.94	2106.87	1365.62	514.95	692.06	6176.45	213.99	548.98	677	786.92	166	1865.52	236	216	389.95	631	1011.96	1027	415	169.644	335.27	615.5	601.6	58	681.52	284	247.91	829.66	317.93	552.51	206	175.97	0	299.99	878.51	0.02	258.85	133.545	336.59	437.61	141	290	109	152.91	383.3
in_house_1	no_mlpa_17	574.36	379.79	1435.24	312	1435.65	923.3	409.76	574.36	5274.51	192	476.5	501.56	691	179.01	1634	173.94	196	404	313.99	968.86	791	475.56	155.846	313.32	579.62	491.98	54	627.88	160.06	257.97	548	275	323.9	185	172.02	0	225.82	644.49	0	253.25	128.406	415.63	351.94	148	283.78	185	151.98	386.95
in_house_1	mlpa_neg_67	542.72	502.6	1527.9	266.73	1452.17	938.53	383.72	542.72	5338.95	236	440	368	768.88	211.01	1417.92	177.41	209	460.01	366.71	783.98	857.9	648.76	103.567	253.76	639.89	662.93	34	539.94	174	318.93	582	229.96	338.01	254.69	158	0	266	705.65	0	154.89	91.485	329.98	309	97.77	294	236	134	344
in_house_1	mlpa_neg_68	830.46	516.09	2152.4	432.21	2065.68	1300.94	558.49	830.46	6636.85	246	623.46	676.86	841.13	236.26	2556.7	196	209.64	543.97	510	1285.97	808.95	538	159	447.67	691.71	618.98	76	843.64	231.6	282	928.91	525.97	335.9	240	327.97	0	252.02	960.2	0.04	319	130.941	557.63	466.98	209.93	314	176.99	186	475.89
in_house_1	mlpa_neg_69	718.48	473.98	1672.61	283.93	1756.33	980.67	531.8	718.48	6039.56	212	575.81	587.88	829.43	272.98	2094.75	224	233.95	466.01	311.98	1164.95	1018.8	542.85	168.615	412.12	743.8	737	54	838.35	183.87	378	798	356	535.57	269.75	182.02	0	395.71	945.55	0	284.68	170.812	467.93	393.88	161.99	319	181.95	152	465.88
in_house_1	mlpa_neg_70	483.05	275.72	1359.85	258	1375.81	870.57	365.73	483.05	7435.71	170	457.91	447	550.86	165.45	1177.88	145.56	220	294	294	1024.88	760.54	420.86	82.692	332.8	399.8	482.81	56	630	168.74	228	584	313	305.98	154.75	204	0	192.01	824.39	0	194.94	95.921	318	312.83	130.02	231.99	130.79	114.01	300.94
in_house_1	mlpa_neg_71	1559.74	1032.85	3254.33	809.17	3082.29	2501.26	1103.12	1559.74	9368.45	530.71	1102.74	1344.94	1532.01	614.35	5123.38	465.8	362	1109.01	846	2244.87	1557.98	1111.73	359.212	982.38	1221.98	1217.96	138	1719.18	486	700.73	1466.37	1023.97	966.65	568.95	561.95	0	582.39	1836.6	0.03	679.59	397.109	1237.57	893.97	519.91	602	462.76	407	984.41
in_house_1	no_mlpa_18	1351.79	1085.66	2702.17	748.96	2836.95	1922.61	794.92	1351.79	7034.91	280	750	1170.9	1822.56	322.57	3382.76	394	362.66	626.01	659.91	2089.63	1885.21	886.54	227.317	730.45	1331.61	937.98	82	1331.55	577.9	504	1007.96	761.96	990.6	370.94	333.94	0.01	748.01	1085.49	0	523.16	428.752	841.84	596.21	322.01	703	281.53	230	1015.22
in_house_1	mlpa_neg_72	1125.04	842.9	3310.53	854.79	2861.43	2734.33	924.33	1125.04	10931.8	435.4	1074	1027.69	1292.9	425.08	4230.71	443.82	376	765.55	1099.97	1873.89	1462.96	675.59	298.481	842.13	1310.99	1011.71	106	1496.32	301.97	703.91	1547.97	681.94	559.29	567.78	369.89	0.01	574.59	1427.91	0.02	486.14	171.752	527.31	836.24	315.97	490.9	210	317.95	673.54
in_house_1	mlpa_neg_73	920.11	883.73	3122.84	743.92	2797.02	2514.24	732.01	920.11	9806.78	470	904	819	1242.99	401.01	3847.25	401	487.76	811.94	965.96	1533.37	1563	670.46	251.577	675.7	1477.27	1118.46	96	1148.63	348	639.66	1429.94	581.96	605.36	526.42	293.74	0	592.01	1509.91	0	443.6	179.772	512.66	719.78	300	526	415.62	239.96	595.88
in_house_1	mlpa_neg_74	1030.38	750.56	3396.02	789.33	2558.97	2817.13	858.74	1030.38	9792.05	805.74	995.97	943.32	1017.13	739.12	4183.34	413	391	1273.47	1064.98	1721.96	1349.6	1217.34	284.913	765.01	1225.9	1616.16	98	1377.44	308.88	1250.59	1440.01	669.58	582.77	985.28	326.86	0	427.96	1916.16	0.04	517.75	236.802	871.66	785.77	360	473	533.89	348.01	696.5
in_house_1	mlpa_neg_75	833.28	487.2	2717.61	495.95	1955.82	1779.64	628	833.28	9692.38	303.87	780.83	756.85	800.56	273.83	3353.34	303.48	292	557.8	752.92	1305.23	1055.9	395.88	256.115	541.29	837.76	642.75	74	983.79	230	443.88	1235.22	526	428.15	309.19	295.95	0	337.33	1170.7	0.02	351.21	172.376	335.4	544.76	253.99	408.78	203	230	531.88
in_house_1	mlpa_neg_76	1223.55	767.2	3525.11	693.84	2487.52	2778.71	896.65	1223.55	9785.84	523.7	1188	1032	1126.75	394.27	4262.77	483.97	415.65	853.55	1110	1953.62	1573.86	682.82	378.25	919.14	1159.82	1171.94	122	1546.78	324.02	821.93	1541	760.71	673.85	580.84	432	0.01	634.7	1983.31	0.02	580.41	228.297	717.51	897.93	385.96	513.55	305.51	395.95	712.82
in_house_1	mlpa_neg_77	1721.57	1154.87	4981.13	1020.78	3933.93	4325.75	1343.32	1721.57	15295.1	793.84	1567.68	1502.6	1827.18	678.77	6332.73	664	712.35	1309.9	1654.58	2939.25	2399.22	1113.21	467.279	1208.02	2083.86	1710.51	164.01	2070.25	591.73	1081.45	2393.54	1172.55	828.93	961.65	659.74	0.01	781.03	2689.67	0.01	806.93	271.941	815.32	1432.89	453.94	817.74	597.16	538	1017.23
in_house_1	no_mlpa_19	977.99	776.15	3033.18	619.29	2597.95	2299.68	781.02	977.99	10488.3	413.74	897.72	931.86	1306.05	397.87	3862.34	357.56	467	730.01	918.66	1794.36	1689.6	630.97	250.288	689.38	1287.19	1086.63	94	1253.46	392.69	606.98	1341.25	637.85	594.5	475.6	325.84	0	561.91	1505.24	0.06	497	213.871	534.92	735.18	314.34	503.91	288.82	276	587.67
in_house_1	mlpa_neg_78	1036.42	919.25	2413.53	702.9	2829.94	2070.23	743.78	1036.42	9386	398.91	854	1009.27	1195.47	334.72	3258.88	401.99	463.74	719.01	807.94	1635.65	1640.53	611.14	226.202	743.81	1257.15	901.63	94	1401.66	365.45	583.84	1066.01	655.88	584.38	474.42	311.94	0	437.95	1313.58	0.01	531.74	198.703	471.37	611.74	270.02	478.94	298	233.91	633.96
in_house_1	mlpa_neg_79	1271.96	558.25	3500.19	705.48	1960.69	2495.65	795.77	1271.96	9283.09	363	850.94	938.8	733.44	399.94	3331.6	354	286	907.84	927	1594.93	1028.01	1176.18	241.587	696.24	689.8	1167.96	72	1227.49	276.01	535.82	1360	595.98	543.41	595.92	313.97	0	324.01	1284.76	0.01	383.37	151.673	557.56	637.54	272	303.81	275.74	266	617.95
in_house_1	mlpa_neg_80	976.35	521.03	3280.23	710.96	1821.96	2765.51	795.18	976.35	6800.36	409.94	849.22	905.33	769.62	421.2	3153.58	318	272	909.73	755	1453.79	933	1336.34	217.856	586.79	823.37	1515.81	78	1184.38	292	659.97	1086.88	509.98	457.63	485	290.01	0	278.02	1142.69	0.02	372.46	149.673	680.92	601.81	269.74	305.92	299	244	506.62
in_house_1	mlpa_neg_81	1024.99	678.1	2768.25	771.94	2131.81	2117.95	522.48	1024.99	8107.15	429.17	785.9	645.81	884.83	389.67	2675.92	294	250	758	661.98	1406.82	1093.72	1089.9	181.808	549.78	987.91	1102.86	66	1079.88	299.98	587.87	941.9	502	649.92	357.43	268	0	341.87	1099.4	0	364.09	167.574	606	536.89	280	408	246.76	212	532.95
in_house_1	mlpa_neg_82	767.24	624.21	2528.38	349.96	1868.31	2133.2	615.64	767.24	6849.01	281.46	594.73	541.48	813.54	278.62	2670.59	186	218	639.96	561.57	1023.95	641	778.44	141.308	378.94	681.14	757.72	54	754.14	227	361.55	798.97	442	390.59	313.99	261.92	0	210	748.96	0.02	218.79	100.109	454.96	401.67	148.04	324.85	188.93	208.9	423.88
in_house_1	mlpa_neg_83	655.24	435.85	1743.44	319.98	1506.62	1327.25	403	655.24	5507.65	236	487.79	486	605.65	252.17	1856.67	210	206	539.58	319	881.48	749.01	552.65	141.942	406.51	595.82	590.86	46	801.69	140	399.18	702	291.98	346.83	304	158	0	242.03	825.63	0	304.61	74.97	334	349.77	163.98	247	150	148	389.83
in_house_1	mlpa_neg_84	1696.89	1038.35	5052.6	1006	2854.36	3607.28	1082.68	1696.89	13242.1	589.73	1144.01	1063.96	1580.26	609.42	4349.2	425.93	437	1170	950	2433.33	1781.4	1497.08	235.865	800.11	1208.35	1708.45	130.03	1699.11	595.99	915.78	1768	955.01	774.59	753.16	604.69	0	532.02	2080.59	0.03	632.12	162.228	894.53	1112.36	391.87	755.54	484.94	392	833.18
in_house_1	mlpa_neg_85	1032.22	642.56	4116.29	481.98	2114.49	3116.92	880.85	1032.22	9408.18	345.98	898	636	973.96	434.32	4560.7	215.91	304	835.99	781.66	1301.96	951.42	960.54	274.846	500.24	823.81	828.79	108	1022.89	312.84	530	1349.57	453.98	661.91	435.8	501.98	0	353.77	1336.43	0	264.73	174.604	686.71	753.88	283.8	402	239.86	330	533.59
in_house_1	mlpa_neg_86	989.79	422.69	2316.92	532	1437.23	1575.1	521.88	989.79	5074.84	241.39	605.67	649.91	786.35	281.65	2230.75	239.96	172	629	399.95	1386	658	664.62	182.894	550.44	625.37	731.02	80	971.95	185.02	359.86	809.97	478	443.01	292	284	0	235.47	745.95	0.01	350.55	159.396	514.99	503.95	240	288.6	197.78	199.71	468
in_house_1	no_mlpa_20	909.1	550.73	2614.63	498.95	2097.44	1854.49	727.61	909.1	8530.62	315.96	567.41	692.86	773.69	337.93	2426.88	272.74	305	652	943.98	1150.45	1093.85	593.82	199.683	443.28	589.89	770.91	74	787.67	267.96	525.95	1180	395.82	460.02	255	211.97	0	298.84	1426.27	0.02	279.36	152.743	522.74	474.86	190	308	182	186	491.72
in_house_1	mlpa_neg_87	1130.64	697.55	3005.57	740.96	2513.65	2527.69	863.41	1130.64	10227.2	404	747.76	948	1284.47	357.02	3087.68	338	366	717.9	953.97	1780.63	1459.87	618.77	248.529	627.77	1240.95	830.31	92	1158.87	384	545.75	1296.82	653.02	525.26	494	338.99	0.01	464.21	1549.98	0.03	495.33	148.832	547.55	732.9	236	541	304	236	617.99
in_house_1	mlpa_neg_88	1087.45	682.2	2668.35	580.94	1977.87	1908.63	617.55	1087.45	7459.57	314	635.9	880.74	993.56	252.76	2492.61	300	335	524	743	1731.55	1327.98	538.98	182.375	500.38	995.25	671.7	78	1023.52	336.76	422	944	515.76	566.82	345.61	240	0	409.99	1319.92	0.03	394.34	149.901	499	514.75	196.96	372.94	216	216	468.79
in_house_1	mlpa_neg_89	1446.51	757.43	3627.13	935.81	2865.73	2723.97	996.37	1446.51	11493.4	417.81	726.73	1194.41	1279.37	537.15	3978.05	367.62	404.71	871.01	1139	2174.94	1399.76	808.31	267.058	860.19	1031.83	943.84	96	1298.31	427.44	691	1356.64	815.85	617.6	472.33	459.67	0	390.46	1703.61	0.02	529.56	200.911	708.74	719.06	349.63	444.99	265.98	356	695.05
in_house_1	mlpa_neg_90	1729.6	1041.09	4305.5	1015.96	3671.3	2836.05	976.63	1729.6	15589.8	724	879.94	1409.88	1600.13	723.47	4430.2	518.89	610	1383.65	1127.97	2665.91	2185.91	1258.85	362.442	1015.73	1565.73	1797.67	158	1797.52	531.78	1212.54	1783.98	743.91	992.5	844.94	373.99	0	839.52	2635.18	0.04	659.77	320.238	1145.87	792.25	447.54	721.81	443.65	394	871.16
in_house_1	mlpa_neg_91	2369.78	1626.41	6010.81	1315.94	4953.84	4192	1666.93	2369.78	22109.2	707.95	1377.8	1974.31	2397.11	711.61	6108.68	811.97	863.03	1337.12	1716	4212.54	2988.59	1366.58	449.375	1301.72	1917.56	1536.59	181.7	2230.08	786	1148.86	2423.78	1239.87	1357.86	920.24	707.98	0.01	975.74	3502.98	0.01	891.36	467.693	1223.89	1303.63	651.62	1005.67	463	623	1151.78
in_house_1	mlpa_neg_92	1523.83	527.57	3588.03	836	1964.2	2721.15	1113.75	1523.83	11154.8	595	825.82	1182.29	916.37	562.45	4510.47	434	416	1179.01	1172.84	2153.73	1141.4	994.8	263.808	812.17	939.76	1122	152.01	1265.91	357.98	895.97	1492	856.84	561.96	610.76	480.01	0	367.72	2150.18	0.01	534.91	152.743	871.45	928.44	415.92	404.9	334.74	420	795.9
in_house_1	mlpa_neg_93	1635.89	930.96	3974.75	885.82	2911.24	2892.65	1124.86	1635.89	12203.9	417.79	832.27	1392.53	1353	344.87	3914.45	454	428.7	793.95	1175.84	2442.72	1698.01	739.61	293.404	956.82	1212.63	866.91	94	1609.07	419.79	596	1670	1011.7	721.33	441	393.95	0	520.04	1711.99	0.01	567.08	214.515	714.98	861.94	408.04	582	263.99	392	871
in_house_1	no_mlpa_21	2180.83	1070.82	6586.67	1133.43	4356.55	5102.46	2020.6	2180.83	20636.3	1465.4	1841.07	1875.58	1826.26	1133.56	6613.05	729.87	651.53	2403.4	2311.28	3484.86	2290.59	1985.64	571.875	1230.33	2042.4	2047.51	241	2119.55	724.01	1851.32	2825.67	1023.96	1214.04	1616.45	664.05	2	947.75	3821.32	0.05	785.24	347.178	1545	1725.82	582.91	822.01	760.29	675.79	975.88
in_house_1	no_mlpa_22	3635.49	1059.03	10385.5	1670.9	4202.88	10280.9	3635.49	3163.16	23026.7	1964.26	2343.45	3042.34	1874.3	1609.26	11739.5	1205.8	799.75	3425.89	3936.06	4876.04	2534.99	3375.73	1072.2	1876.39	1695.51	3473.96	412.92	3167.33	637.86	2832.89	5324.86	1813.49	1133.02	2343.01	1407.54	0	1034.86	5444.5	0.04	1379.67	389.04	2330.11	2915.14	793.96	967.78	1262.85	1464.66	1623.25
in_house_1	no_mlpa_23	2832.37	1672.5	7040.15	1450.85	6439.45	5728.25	2472.58	2832.37	33130.1	1613.56	1669.66	2514.94	3087.67	1149.47	7244.46	1003.17	1083.62	2582.66	2301.96	4924.58	3842.8	2725.18	761.981	1773.11	3533.09	2700.7	286	2812.65	1149.54	2295.17	3368.84	1404.72	2238.75	1828.32	923.97	0	1751.7	4661.16	0.05	1092.83	723.475	2154.81	2137.18	915.96	1623.88	977.68	947.87	1671.77
in_house_1	no_mlpa_24	1564.19	840.41	3694.34	832.98	3377.35	2713.56	1044.92	1564.19	15316.4	731.76	1194.85	1536.94	1385.36	469	4003.19	565.9	458	1125.03	1245.94	2660.93	1560.86	999.78	324.375	1012.05	1348.85	985.42	140.01	1666.75	432.96	736.97	1595.56	987.94	740.34	590.78	455.98	0	533.97	1933.52	0.02	587.68	179.743	749.97	946.96	391.96	571.71	321	406	799.47
in_house_1	no_mlpa_25	2668.52	1368.49	5651.64	1365.83	4644.9	3061.53	1362.2	2668.52	21582.3	874	1191.22	2151.84	2049.76	736.08	6333.19	919.96	746.96	1418	1273.57	4029.53	2636.93	1288.82	507.385	1750.12	2231.86	1375.53	216	3129.23	606	1209.8	2509.87	1314.67	1174.86	1074	557.97	0	1119.86	2870.96	0.05	1110.03	354.891	1008.87	1302.22	663.98	913.97	588.81	607.7	1461.62
in_house_1	no_mlpa_26	1857.59	1152.92	5981.42	967.85	3367.95	4457.2	1591.03	1857.59	18711.4	1100.58	1645.83	1629.86	1875.91	886.38	6598.56	740.94	832.67	1729.84	1961.96	3705.48	2242	1502.15	540.788	1254.47	1730.42	1676	215	2216.58	600.01	1276.98	2834	1167.01	832.62	1113.16	829.91	0	703.94	3368.82	0.02	784.91	173.376	1001.71	1601.38	400	753.04	612.93	692.01	907
in_house_1	mlpa_neg_94	1811.85	924.36	5537.51	931.72	2952.18	3671.01	1490.37	1811.85	15808.6	978.63	1358.99	1615.59	1431.75	908.58	6121.8	600.84	588.64	1783.39	1682.79	3294.42	1638.99	1344.35	504.721	1216.37	1357.89	1757.74	166	2164.71	429.96	1359.94	2520.83	1070.9	614.46	1055.24	759.81	0	583.66	3076.05	0.03	663.7	135.545	1323	1652.92	483.79	637.97	612.5	667	1032.94
in_house_1	mlpa_7	1186.95	649.13	2842.4	618	1297.29	1317.46	813.83	1186.95	11355.4	397	745.4	1044.96	929.73	340	3226.24	409	382	741.98	719.98	2028.28	1082	669.34	214.212	795.13	1031.68	638.82	86.06	1388.5	255.44	502.73	1173.87	527.98	489.64	426.71	289.96	0	399.86	1290.43	0.03	461.66	180.505	516	616.68	365.87	321	241.51	303.92	582.75
in_house_1	no_mlpa_27	1275.7	424.68	3424.12	611.92	2246.02	2243.68	924.79	1275.7	11768.9	533.52	855.9	1018.94	868.11	527.46	3000.17	358.94	332	1043.96	968	1923.95	1027.7	1401.94	253.548	605.18	928.37	1615.38	112	1085.34	337.74	680.66	1467.86	529.9	713.57	596.93	379.96	2	430.06	1958.67	0.01	370.8	201.426	1198.44	781.72	284.9	386	288.49	357.97	585.8
in_house_1	mlpa_neg_95	1279.81	569.73	3536.79	737.98	2903.41	2504.6	908.97	1279.81	11958.2	610	833.36	901.8	1143.39	571.28	3030.8	427.92	414	1124.28	792.01	1980.43	1290	1437.87	261.394	721.32	1223.8	1484.03	82	1279.63	451.81	703	1261.57	631.92	744.78	645.34	361.94	0	540.02	1919.93	0	464.87	296.465	1016.36	859.99	333.98	683.99	464.44	310.01	705.66
in_house_1	no_mlpa_28	973.64	456.75	2684.36	615.52	1982.42	1785.64	697.51	973.64	10484.8	424	690	577.62	838.68	379.98	2070	275.97	322	847.9	592	1610.45	879.73	1161.61	187.538	566.61	943.73	1144.46	56	611.94	319.87	531.86	924	398	562	413.76	256	0	349.02	1366.06	0.04	318.78	222.079	852.98	563.66	278	438	268	237.97	449.8
in_house_1	mlpa_neg_96	1572.32	569.1	3837.97	776.92	2106.09	2847.66	1093.42	1572.32	12462.9	618.24	771.74	1027.95	1078.53	579.43	3464.45	446.18	384	1323.81	814	2148.56	1076.92	1533.31	248.192	745.45	1010.07	1785.14	122	1444.53	431.98	761.95	1378.97	779.5	581.39	548.9	512.02	0	388	1748.11	0.02	450.22	231.911	1183.15	761.75	326.03	432.89	378.9	344	711.89
in_house_1	mlpa_9	355.63	105.99	591.8	140	613.49	495.08	140	355.63	6109.66	144	288	458	488.52	186.32	1207.77	191	212	342	250	911.85	682	386.93	81.5	254.84	453.79	465.98	56	578.82	154	228	472	201.52	205.91	170.98	129.83	0	204.03	662.59	0	194.64	65.901	216	288	75.98	222	100	116	267.93
in_house_1	mlpa_8	1282.64	778.57	4447.04	842	2084.53	3051.24	929.05	1282.64	18370.1	707.29	967.98	837.55	1410.99	606.97	3081.77	378.93	814	1039.03	579.97	2561.49	1811.97	1297.49	248.067	495.09	1108.89	1532.83	122	1232.31	699.91	969.63	1543.85	471.42	1152.19	1029.95	333.06	0	654.02	2497.04	0.04	436.91	321.584	1172.11	833.66	345.88	687	475.77	322	505
in_house_1	mlpa_neg_97	921.14	332.61	1836.92	467.98	1464.06	1260.22	438	921.14	9062.79	348	425.81	685.99	844.54	323.64	1593.92	224	290	710.77	288	1722.45	839.77	801.99	104.846	389.6	891.64	909.95	48	802.86	319.98	468	622	407.99	559.75	399.94	216.02	0	365.88	1351.63	0.02	221.45	148.01	677.99	340.92	212	323.36	235	164	397.66
in_house_1	no_mlpa_29	924.12	392.38	3024.07	469.96	2020.8	1824.45	678.92	924.12	7739	349	671.82	559.99	746.8	334.99	2234.64	191	223.64	677.89	512	1497.81	850	941.92	162.827	391.55	781.69	1121.57	57.96	782.96	357.9	475.78	991.93	331.99	540.01	516	270.05	0	323.64	1342.72	0.05	240.73	180.366	653.78	521.98	178	450.9	282	226	343.97
in_house_1	no_mlpa_30	1886.46	684.62	6304.9	965	2873.08	3656.87	1797.29	1886.46	18000.7	1209.95	1530.2	1873.92	1148.63	966.75	6665.18	737	545.68	2409.8	2059.64	3242.8	1493.75	1926.36	478.221	1169.12	1389.7	1473.31	184	1978.67	405.79	1332.94	2306.96	871.95	730.74	1131.13	439.96	4	561.74	3718.41	0.04	518.06	216.881	1499.12	1190.56	415.97	393.53	570.64	626.54	519.85
in_house_1	mlpa_neg_98	832.67	437.81	2361.95	456	1948.05	1567.12	708.93	832.67	12527.7	325.97	778.9	795.6	795.42	240.77	2463.75	332	449.91	700	831.68	1406	1158.98	610.98	210.24	443.72	1066.06	615.47	106	759.61	238.81	401.9	1025	291.98	499.36	279.5	206	10	330.01	1142.15	0	182.96	109.792	438	435.76	113.98	258	135	215.68	191.95
in_house_1	mlpa_neg_99	2264.49	1045.45	5430.86	1211.74	4595.61	3780.5	1732.25	2264.49	30530.4	965.73	1296.58	2344.83	2037.54	676.53	6357.17	1049.38	919.74	1570.43	1889.77	4502.24	2819.81	1460.51	517.75	1522.73	2357.79	1353.56	228	2400.04	760	1213.64	2445.76	1176.86	1511.57	1018.98	558.02	8	1089.87	3947.45	0.04	709.4	460.842	1343.61	1269.82	611	839	548	610	869.73
in_house_1	mlpa_neg_100	2119.56	660.6	6451.73	1190.94	2805.46	3979.47	1841.96	2119.56	19663.4	1244.72	1534.46	2046.7	1117.07	893.4	7126.96	815.87	600.94	2000.72	2285.55	4213.99	1337.62	1873.92	507.423	1466.27	1282.13	1556.34	238	2523.06	396.98	1462.39	2526.42	1395.94	656.66	1117.46	639.94	8	543.81	4107.43	0.05	690.27	168.703	1638.58	1532.51	587.88	475.47	698.27	647.99	783.92
in_house_1	no_mlpa_31	1593.29	653.66	5478.94	685.98	2573.82	2798.75	1593.29	1417.82	12490.7	257.9	1520	1260.46	880.4	143.02	5205.23	498	434	466.87	1439.59	2103.43	1161.75	414	378.712	765.92	1281.36	347.8	152	1156.91	234.86	248.94	1717.91	431.94	462.75	211.88	261.97	14	326.94	1627.63	0	231.1	114.149	258	696.9	199.69	187.97	72	262	229.96
in_house_1	mlpa_neg_101	1894.21	1002.38	4962.89	935.97	3337.1	3076.87	1605.64	1894.21	20472.7	248	1711.9	1716.65	1666.42	213.95	5573.1	733.92	745.9	558	1686.6	3414.66	2105.01	474.91	306.885	1055.86	1697.2	474.64	162	1835.63	497.87	361.71	2077.6	785.94	1023.54	330.45	443.97	2	523.64	2178.28	0	535.2	235.119	331.9	1003.99	385.96	449.78	124	433.7	439.97
in_house_1	no_mlpa_32	2446.99	1079.91	6033.94	1155.76	4181.71	3669.99	1797.17	2446.99	26570.8	1721.81	1673.48	2335.68	1867.5	1370.65	8634.9	838.78	937.19	3164.86	1919.67	5005.96	2215.71	2587.37	629.798	1641.26	2080.27	1994.98	214	2730.13	760.02	1968.9	2791.26	1333.79	1145.74	1787.82	657.74	28	892.93	4946.69	0.01	662.28	358.406	2389.6	1562.78	611.87	739.84	926.93	718.01	868.7
in_house_1	mlpa_neg_102	3038.23	1033.49	8500.77	1498.98	4182.72	5360.56	2595.89	3038.23	25450.3	973.25	2090.61	2962.94	1976.81	759	11408.8	996.89	709.74	1657.03	2518.66	6287.98	2199	1414.35	724.913	1981.32	2055.57	1294.87	329.53	3244.81	634.86	1122.94	3612.42	1493.99	1196.61	1046.72	975.94	8.01	845.97	4529.71	0.06	864.75	386.762	1272.16	1907.74	740	683.21	543	931	993.89
in_house_1	mlpa_neg_103	1636.2	306.2	2852.01	525.98	4103.18	1778.7	1188.65	1636.2	20820.9	618.34	1393.84	1879.94	1107.65	323.46	1246.87	601.55	606	1310.93	964.85	3340.91	1888.96	1103.71	396.779	1080.14	1571.1	1763.22	156	902.58	468	611.77	1350.01	758.38	1091.61	597	357.97	6	532.01	2377.72	0.02	396.1	319.812	1005.74	786.37	288.01	533.35	290.95	319.96	351.91
in_house_1	mlpa_neg_104	1500.54	344.15	1884.85	545.98	3195.43	1646.95	1167.26	1500.54	21245.7	699.38	1289.98	1784.91	1019.59	298.56	1173.93	612.92	666	1183.02	917	3299.58	1827.75	1044.78	362.192	1086.17	1641.85	1551.49	174	1101.56	356.94	584	1226.39	753.3	871.98	553.75	462.04	0	604	2680.3	0.01	448.43	248.366	884.99	783.22	365.96	533	427.24	365.02	452
in_house_1	mlpa_neg_105	1193.92	249.94	1764.25	378	2792.46	1212.39	863.83	1193.92	17584.2	552	1149.21	1226.96	737	234.26	800.93	424	627.83	911.8	634.94	2326.94	1414.82	876.98	253.625	675.12	1253.44	1235.77	112.06	682.96	269.65	399.95	738	539.98	583.35	419	229.97	8	356	1685.35	0.01	286.03	207.713	590	525.45	195.01	353.88	266.94	231	246.83
in_house_1	mlpa_neg_106	2634.78	375.59	3473.66	523.72	3442.27	2634.78	1717.59	1787.29	19296	3515.75	1844.71	1639.42	1112.08	1553.53	1807.57	602.89	621.35	6584.31	1336.03	3246.41	1692.32	4592.14	533.74	1046.48	1659.41	6258.45	209.86	1049.96	444.96	2431.17	1835.72	856.95	1005.24	2072.45	582.03	0	397.51	4952.31	0.03	388.93	319.683	3524.58	1162.43	350.99	476	1235.21	479	342.48
in_house_1	mlpa_neg_107	1387.99	533.54	2551.7	824.57	2640.56	1387.99	347.41	1555.28	14288.8	453.97	617	1293.12	899.49	356	2295.92	445.89	412	1040.97	651.89	2212.54	1269.8	718.55	170.221	612.08	1214.79	1301.51	70	1258.45	317	561.59	893	486.77	541.48	385.72	184.01	10	410.98	1200.16	0.02	277.78	129.713	684.88	320.59	222	354	240	170	318.97
in_house_1	mlpa_neg_108	1521.78	519.7	4931.55	770.98	2369.24	3452.02	1320.1	1521.78	18265.3	921.89	1317.75	1182.51	1179.02	698.34	5808.17	561.95	616	1391.84	1301.74	3086.44	1605.73	1249.61	383.798	718.54	1233.32	1602.34	210	1712.82	507.94	1047.32	2427.82	639.98	858.98	966.79	539.96	6	472.05	3275.58	0.04	435.79	286.208	1104.56	1188.06	400.98	549	551.68	573.9	449.97
in_house_1	mlpa_neg_109	1872.06	701.69	6348.8	852.95	2832.2	3754.42	1671.66	1872.06	21505.7	884.99	1398.31	1711.8	1345.09	746.24	7536.12	636	657.55	1716.43	1493.28	3652.67	1814.96	1241.79	482.115	1014.16	1697.56	1897.25	208	2065.89	601.96	1195.78	2772.35	937.97	1171.48	940.82	611.88	4	667.46	4156.28	0.03	505.63	394.248	1588.71	1480.05	511.96	678.98	580.49	641.97	591.95
in_house_1	no_mlpa_33	3207.32	1542.62	9375.43	1623.81	5934.1	6086.08	2714.5	3207.32	35805.3	2174.49	2006.84	2325.4	3045.99	2048.66	11297.3	1049.86	1133.67	3613.59	2677.97	5938.82	3478.48	2886.96	756.519	1772.05	3272.29	4507.37	189.92	3230.24	1257.13	3052.42	4007.39	1750.28	2439.12	2617.17	1055.78	6	1658.84	6251.72	0.06	867.59	759.01	3716.58	2512.92	934.35	1591.56	1615.18	1189.61	1166.64
in_house_1	no_mlpa_34	1424.42	273.19	1888.58	559.98	3316.23	1424.42	1175.11	1886.89	18607.3	799	1033.97	1574.35	949.81	339.45	1015.94	553.77	564.8	1390.97	935.99	3163.67	1684.93	1221.51	393.894	873.36	977.67	1852.49	152.62	881.96	493.82	751.9	1408.86	675.01	1137.9	716.9	355.01	4	660	2767.46	0.04	337.82	292.97	1169.66	785.81	294	609.9	407.39	366	440
in_house_1	mlpa_neg_110	1354.51	243.5	1715.92	425.98	3071.16	1598.36	1354.51	1223.46	19918.4	647.96	1211.2	1401.7	944.15	239.01	911.9	446	670	1189.46	839.95	2702.29	1671.46	1035.36	354.26	671.16	1390.85	1529.78	181	797.72	373.99	582	1234.53	606.98	880.95	597.98	466	10.01	527.58	2640.92	0.04	352.1	231.446	945	1005.51	205.54	487.91	389.77	413.7	387.37
in_house_1	mlpa_neg_111	1149.59	136.99	1608.13	375.79	1608.53	1233.66	882.92	1149.59	12245.5	532.31	1126	1231.46	446.02	221	669.93	341.78	348	979.91	581.9	2563.6	853.95	959.89	285.635	548.55	741.37	1435.57	156	600.61	192.99	331.9	897.77	445.96	495.91	445.93	335.97	2	267.74	2002.25	0	263.4	142.594	731.64	584.76	198.01	251	232	204.67	232
in_house_1	mlpa_neg_112	522.14	113.41	780.61	264	1236.62	522.14	493.84	657.64	6532.08	368	608.59	635.93	405.98	117.97	427.59	187.53	243.01	617.64	335.87	1137.73	504	553.99	105.74	361.65	499.83	877.28	61.81	376.69	107.99	210	526.93	315.98	235.67	211.7	173.99	14.02	130.01	918.11	0.02	144.49	57.356	440.63	253.58	97.93	167.94	171.76	140	167.83
in_house_1	no_mlpa_35	798.71	155.65	1051.25	280	2502.61	798.71	747.66	1075.15	15663.1	490	693.77	957.74	630.18	233	684.75	353.98	517	759.92	344	2408.75	1179.99	696.28	264.048	687.48	984.45	1068.69	78	567.95	224	364	815.99	488.03	637.97	440.94	199	10	406.04	1909.29	0.02	244.59	162.347	618	423.74	182	321.81	225.64	181	259.88
in_house_1	no_mlpa_36	622.77	201.52	1081.98	386	1611.67	600.87	622.77	1044.68	11041.6	460	887.66	929.99	468.47	144.73	387	278	444	602.91	409	1959.3	951.89	671.85	128.288	497.05	624.26	1055.63	84	529.56	187.71	287.85	627.62	367	387.55	313	202	22.01	175.01	1226.5	0	190.84	85.881	457.7	383.89	96	216	186	138	149.97
in_house_1	no_mlpa_37	246	54	385	94	681.92	246	226	347.82	4245.95	151.84	362	407	179.01	55.58	214.82	118	128.01	228	94	772.96	298	200	59.077	187.63	271.89	366	24	268	66	115.97	235.84	124	108	76	54	6	86.02	446.78	0.01	64.16	16.634	185	88	80	95	61	58	86
in_house_1	mlpa_neg_113	648.63	115.52	1017.86	275	911.94	648.63	466.77	720.65	6543.44	271.55	720.24	754	248.9	89	366	230	213.94	445.99	351.68	1201.91	519.97	420.29	147.231	323.4	501.91	737.83	50	314	114	176	430	225.99	308	191	145.85	0	138.02	619.49	0	146.68	69.446	280	275.96	103.39	102	90	88	120
in_house_1	no_mlpa_38	1766.4	928.03	4630.69	900.93	3835.24	3193.05	1421.67	1766.4	18126	529	1250	1636.97	1385.54	361.35	5072.6	691.77	589.87	987.46	1582.65	2816.38	2173.83	855.22	418.029	1059.7	1738.16	1223.69	160	1687.09	561.46	637.78	2267.27	866.37	944.07	420.21	485.85	0	701.77	2520.22	0.05	403.9	295.792	679.39	1006.73	329.76	560.74	292	422.01	473.95
in_house_1	mlpa_neg_114	692.55	542.56	2544.8	362	2117.01	1540.97	686.98	692.55	10286.4	146	790.84	615.92	835.8	108	2218.85	268	397	194	665.74	1218.02	1135.69	196	166.202	375.59	1022.59	269	88	783.66	274.03	156	1017.63	315.74	471.53	93.77	240	8	351.98	833.51	0	149.43	145.347	149.97	502	106.98	276	85	201.94	160
in_house_1	mlpa_neg_115	1626.25	733.08	4535.41	830.98	3435	2754.11	1227.6	1626.25	19424.4	687	1253.77	1319.39	1218.38	466.5	3952.74	562.96	735.82	1147.91	1277.96	2453.27	1855.04	1179.73	309.548	833.76	1543.77	1416.28	123.92	1346.88	373.93	725.82	1653.86	593.98	770.33	553.82	295.64	2	488.02	1877.7	0.01	298.09	213.871	683	767.77	292.95	407.91	325	269.92	349.91
in_house_1	mlpa_neg_116	3867.69	1707.17	9707.88	2087.7	6410.21	6880.71	2957.08	3867.69	35130	1702.56	2579.07	3489.88	3469.99	1461.28	11333.7	1533.29	1152.96	3258.77	3170.24	6671.54	4064.65	2717.92	882.673	2430.32	3422.19	3554.93	386.82	4446.74	1198.03	2227.8	4884.28	2275.86	1798.67	1359.83	1039.61	8	1437.17	5675.72	0.03	1013.35	551.792	2556.21	2401.07	892.97	1312.9	983.87	1069.92	1192.9
in_house_1	mlpa_neg_117	2446.99	756.93	6378.64	1061.88	3840.43	4543.79	1764.97	2446.99	20772.7	1199	1651	2018.23	1689.32	1101.02	7586.52	1124.47	666	2075.91	1965.89	4092.22	2636.76	1715.19	649.471	1367.28	1722.9	2686.85	238.99	2478.12	521.96	1463.26	3293.26	1045.38	1253.25	923.23	610.94	2.02	943.42	4157.54	0.03	559.64	375.455	1971.82	1326.42	510.02	741	720.9	724.97	820
in_house_1	mlpa_neg_118	3135.13	1677.56	6222.15	2725.31	5718.19	3004.03	1061.04	4233.71	38690.8	3135.13	1054.75	3532.75	3123.37	2245.79	4634.46	1955.62	1502.91	4749.55	1119.02	8198.15	4727.85	4236.81	456.5	2542.68	3500.59	6150.08	182	5314.55	1467.57	4139.14	2785.21	2372.71	2107.32	3291.19	504.01	6.01	1664.65	6608.04	0.06	1638.79	733.307	4001.75	1129.37	1201.07	1428.89	1989.9	559.92	1465.88
in_house_1	no_mlpa_39	4522.88	1598.85	13633.4	2322.79	6547.35	9147.77	3842.17	4522.88	37429.2	2092.91	3338.55	4227.31	3557.54	1875.16	15977.3	2013.96	1319.85	3602.28	4181.38	7883.41	4172.94	3159.81	1062.16	2886.75	3646.23	4091.27	563.77	5112.92	1122.75	2697.51	6493.02	2544.73	2001.98	1793.08	1548.47	16	1554.52	8127.93	0.07	1168.14	525.386	2911.78	3002.68	1039.7	1261	1370.48	1508.97	1379.62
in_house_1	no_mlpa_40	3090.45	1501.11	8238.12	1636.5	6173.8	6160.41	2576.94	3090.45	32062.8	460.98	2302.66	2795.32	2875.41	387.95	10015.4	1238.67	1145.93	853.98	2831.71	5388.06	4098.86	838.36	832.962	1989.1	2411.26	1180.08	358	3818.04	1130.9	705.65	4364.32	1839.24	2157.91	528	936.24	6	1588.91	4048.47	0.03	1021.62	838.634	857.73	2304.86	867.8	1386.75	375.56	1024.69	1103.88
in_house_1	mlpa_neg_119	1440.62	504.24	3484.76	527.98	2040.22	1701.08	991.08	1440.62	12017	453.97	661.77	1138.92	778.53	325.39	5354.04	743.73	268	859.79	1169.83	2243.27	1099.77	837.1	324.875	663.47	896.13	1015.76	135.96	1198.1	315.97	505.57	1547.55	649.99	587.67	444.47	288.74	0	456.57	1829.43	0.03	333.95	201.228	742.65	669.48	268	425.5	293	335.98	487.75
in_house_1	mlpa_neg_120	1644.81	537.99	3762.26	589.37	2767.15	1772.19	1051.87	1644.81	16168.1	594.78	786.95	1227.89	1240.54	423.23	6309.96	921.55	539.75	1025	857.28	3053.76	1711.66	839.3	365.702	748.77	1445.51	1102.66	120	1506.94	465.97	714.77	1707.96	871.96	876.43	618.74	431.97	2	619.79	2169.17	0.02	470.15	334.059	1145.52	844.66	374	522	413.98	447.83	642.64
in_house_1	mlpa_neg_121	929.7	542.41	3052.43	239.98	2401.97	1580.1	929.7	785.46	12023.5	473.37	705.77	546	1187.95	410.21	5032.14	382	435.96	900.66	764.02	1603.63	1561.73	923.69	273.029	358.34	1248.62	1016.72	132	692.89	389.84	572	1373.42	284	723.64	432.02	389.98	0	439.99	1902.15	0.03	136.88	193.248	746.65	608.76	88	522	356.61	366	197
in_house_1	mlpa_neg_122	1535.92	789.06	4045.3	487.96	3325.79	2178.03	1119.13	1535.92	17031.1	704.46	653.48	1270.4	1449.86	444.11	6349.86	785.33	526.77	1242.26	1066.12	2834.94	1450.94	1329.32	262.308	861.09	1118.77	1108.71	141.98	1472.85	484.61	645.28	1335.51	852.79	779.16	443	483.84	4.02	554.88	2012.23	0.05	386.18	286.782	1263.47	774.8	293	539.73	433.99	297.88	532.06
in_house_1	no_mlpa_41	887.78	439.78	2477.03	359.93	2048.44	1047.11	745.16	887.78	10922.2	342	600.91	811.95	823.46	238.97	3130.52	509	274	566	478	1579.99	1065.01	417.99	207.298	614.3	829.49	771.66	78.01	906.56	247.75	366.01	1110.86	367.27	425.87	303.54	204	2	376.82	1222.84	0.01	217.83	126.03	454.96	419.82	166	295.63	159.95	184	267.24
in_house_1	mlpa_neg_123	1178.23	597.66	3345.54	537.85	2127.06	1232.16	874.28	1178.23	13534.4	590	743.84	968.78	993.79	462.99	4544.28	597.95	617.98	866	812.97	2560.96	1360	895.62	198.269	638.95	861.38	1034.24	100	995.63	307	584	1212	581	571.42	398	269.86	4.01	360	1541.04	0.03	259.58	174.475	777.96	506.01	185.96	407.78	299.99	257	294.71
in_house_1	mlpa_neg_124	1200.28	496.4	2670.95	433.98	2179.42	1391.14	792.42	1200.28	12680.6	475.86	565.76	937	896.26	399.29	4750.35	662	438	880.88	697.95	2217.83	1075.89	834.16	194.404	695.67	863.41	814.98	96	1104.41	300	461.71	1045.86	569.98	581.98	343.81	298	10	322.99	1357.94	0.02	263.9	194.238	773.38	526.83	247.97	362	285	261.96	385.88
in_house_1	mlpa_neg_125	834.07	380.12	3265.07	110	1987.74	1511.1	834.07	389.95	12590.8	464.99	613.8	352.88	891.39	365	5056.55	200	382	843.75	542	1150.9	1113.44	710.84	181.692	206.96	777.61	885.96	96	394.92	273.87	442	1310.86	157.98	495.76	407	349.88	4	362.03	1633.02	0.03	75.38	140.584	869.45	637.58	59.98	289.89	267.75	309.99	75.92
in_house_1	no_mlpa_42	1847.81	835.47	4951.89	784	3506.39	3172.56	1411.77	1847.81	23181.3	792.37	1092	1567.45	1561.72	595.38	5014.93	606.65	735.94	1415.43	1469.39	3494.41	2142.95	1271.91	401.183	938.51	1722.82	1483.85	180	1320.68	577.99	814.58	2371.49	782.97	1271.51	838.88	437.95	4	876.67	3318.9	0.02	428.32	338.158	1291.75	948.93	424.01	666	484.81	429	657.02
in_house_1	no_mlpa_43	1701.95	870.7	5545.48	915.95	3983.34	3833.68	1561.46	1701.95	22397.9	880	1381.97	1410.79	1519.93	556.6	5908.49	620.9	848	1311.94	1443.9	3516.9	2115.88	1110.54	456.952	1078.94	1827.19	1726.89	158	1918.57	622.94	882.01	2337.77	989.99	1138.91	716.58	487.92	2	793.66	3346.58	0	452.69	377.277	1186.53	1306.08	413.95	746.8	522.99	560	569.89
in_house_1	no_mlpa_44	2121.77	959.17	6187.69	1111.84	4067.77	4340.09	1880.93	2121.77	25475.1	1055	1459	1654.89	1579.88	713.37	6614.25	731.01	851	1789.94	1913.19	4810.81	2272.86	1597.81	531.356	1299.02	2079	2169.66	230	2279.65	659.63	1183.91	2780.52	1280.92	1348.95	1018.83	705.94	2	888.02	4434.48	0.05	560.23	447.475	1564.22	1564.48	549.91	823	673.85	700	805.6
in_house_1	no_mlpa_45	1788.82	835.17	4719.34	751.8	3351.3	3136.48	1249	1788.82	21530.2	806.85	942.66	1490.96	1763.69	628.22	4956.24	537.41	742	1326.94	1096.78	3677.1	1919.51	1141.88	359.423	986.77	1761.33	1402.96	158	1809.76	627.65	943.75	2297.9	952.94	1047.6	759.88	486.97	2	689.49	3194.16	0	398.63	312.406	1194.89	923.5	457.79	779.01	508.39	495.98	599.85
in_house_1	no_mlpa_46	1437.53	609.06	3537.23	587	2515.53	2142	952.87	1437.53	15745	567.02	753.97	1232.72	1093.46	471.96	3641.53	547.96	711.83	1061.73	723.95	3186.46	1565.76	902.83	294.058	754.36	1315.83	1246.41	150	1450.01	366	687.83	1846.38	645.55	997.5	739.1	352.78	0	677.7	2542.17	0	417.28	332.03	898.62	568.57	274	493	395.92	334	508.95
in_house_1	mlpa_neg_126	1268.42	469.79	3318.08	502.77	2015.82	1954.09	798.14	1268.42	17526.2	477.99	663.58	968.85	1026.44	437.12	2754.94	356.51	648	820.01	792	3473.66	1483.72	762.76	246.798	630.78	1049.07	1180.98	114	1324.97	387.98	540	1738.93	572.01	654.58	617.99	330.05	4	457.94	2896.36	0.02	295.02	104.911	565.21	658.85	218.04	470	414	292	397.34
in_house_1	mlpa_neg_127	729.91	289.3	2006.76	321.96	1487.42	1083.87	547	729.91	10948.5	254.57	441.81	753.53	690.9	237.57	2190.65	229.95	384	551.62	436	1938.47	908	455.18	164.298	371	783.91	500	68	817.55	300.02	334	981.87	346.9	661.35	285	232.02	6	383.98	1615.14	0.01	134.91	197.139	531	311.74	167	290.77	219.98	172	236.81
in_house_1	mlpa_neg_128	1376.87	449.66	3269.96	567.78	1790.66	1912.94	857.16	1376.87	14240.5	1268	754	1155.78	857.8	969.33	3067.31	431.58	454	1826.78	720	3250.5	1074	1812.7	243.558	654.72	903.58	2272.54	108	1195.17	307.74	1419.46	1341.91	569.59	487.03	1122.61	312.03	0	372.05	2873.69	0.05	324.98	161.069	1540.86	540.26	228	407.72	699.59	280.01	416
in_house_2	no_mlpa_47	109.78	39.57	178.27	55.2	181.33	149.32	85.73	109.78	989.98	48	64.89	109.83	107.77	33.86	193.39	34.02	25.95	78.42	108	179.79	152	87.77	16.558	68.15	92.64	110.7	11.89	121.71	34	33.94	149.81	44.03	69.76	57.56	28	2	38	150.42	0	44.28	28.366	107.89	36.03	22	30	37.84	17.96	33.94
in_house_2	no_mlpa_48	189.86	43.25	234.93	65.8	234.81	228.01	138.99	189.86	1444.74	93.3	93.63	195.89	139.78	48.42	307.76	87.72	75.97	121.68	117.48	312.9	251.13	167.86	41.558	99.18	146.65	146.9	36	167.6	49.79	54.01	153.45	92	83.81	73.67	50	2.01	79.88	287.1	0	72.22	22.663	145.06	82.91	35.93	67.88	48.01	53.98	47.8
in_house_2	no_mlpa_49	187.03	46.68	217.32	71.99	250.33	187.03	147.58	208.31	1595.89	87.52	133.8	181.89	133.96	55.56	315.79	65.97	52.78	149.22	136.01	321.76	274.77	216.91	31.673	98.82	108.14	206.81	36.01	155.72	69.99	97.75	187.86	97.48	89.91	77.62	34	0	78.86	362.04	0.01	70.36	40.594	205.7	93.96	38	77.92	59.89	39.99	76.34
in_house_2	no_mlpa_50	427.74	158.36	536.63	131.38	779.49	519.88	427.74	423.33	2210.88	205.35	286.55	418.54	521.58	137.46	840.92	173.33	123.75	361.23	311.42	598.4	585.54	440.13	81.673	289.79	375.45	309.78	53.89	425.77	163.04	187.14	448.83	251.69	210.67	147.37	151.94	0	154	532.45	0.02	115.2	125.307	441.85	260.88	95.8	180.25	109.31	119.82	161.65
in_house_2	no_mlpa_51	1355.44	499.91	1637.93	491.71	2249.82	1599.22	1136.67	1355.44	7062.3	865	692.09	1349.9	1405.82	518.46	2248.81	594.87	532.14	1003.1	866.97	2127.86	2419.8	1415.5	339.75	962.59	1413.03	1235.87	225.5	1365.92	619.97	686.42	1497.69	821.24	724.9	756.42	446.59	0.02	858.98	1981.29	0.02	488.01	216.515	890.37	975.97	211.15	644.78	475.6	390.95	492.12
in_house_2	no_mlpa_52	1707.98	664.34	2130.39	799.41	2242.7	1852.36	1448.85	1707.98	8048.16	1145.27	764.6	1604.65	1748.04	655.05	2335.3	728.16	484.56	1262.4	1160.75	2916.28	2530.31	1884.09	301.183	1183.54	1223	1542.31	283.82	1564.03	681.37	917.25	1646.94	976.32	843.39	970.81	575.9	0	771.5	2484.93	0.1	631.26	425.208	1689.34	1141.82	354.01	731.17	597.16	499.51	593.65
in_house_2	no_mlpa_53	1025.89	298.63	1025.89	444.59	1593.52	1185.93	721.63	1092.32	4996.55	656	487.07	913.43	984.2	400.22	1773.91	394.74	293.15	720.3	631.66	1572.36	1300.54	1007.13	212.048	757.96	893.5	738.52	125.98	871.87	410.95	457.4	446.15	706.59	535.29	438.95	326.02	0	492.11	1292.25	0.01	410.4	286.535	906.48	645.43	219.58	349.08	331.22	270.22	377.5
in_house_2	mlpa_neg_129	676.49	188.04	740.25	215.5	881.78	723.49	489.57	676.49	2821.81	395.16	389.06	579.16	578.54	194.54	1090.77	284.17	131.63	416.42	377.56	933.61	827	685.56	109.433	325.09	468.68	534.39	71.33	572.23	189.64	281.81	494.36	323.93	372.6	258.64	201.99	4	259.92	733.13	0.01	200.27	143.931	657.1	341.89	135.47	191.91	213.05	132.91	171.78
in_house_2	no_mlpa_54	853.09	239.91	1191.14	438.25	1347.43	1187.03	743.98	853.09	7404.36	587.77	505.62	874.92	803.89	318.86	2041.28	405.32	264.9	694.48	698.77	1435.94	1369.68	727.39	175.692	614.36	572.57	820.91	108.56	935.89	287.01	468.58	1012.6	562.83	477.35	540.66	259.74	0	484.62	1692.43	0.03	364.64	163.158	580.34	574.31	169.02	361.39	243.43	261.42	303.19
in_house_2	no_mlpa_55	174.7	81.17	328.76	125.18	357.13	394.38	155.36	174.7	1681.66	133.77	171.17	171.53	198.42	80.84	587.49	100.95	86	144.58	207.62	335.25	311.23	160.89	54.817	139.45	193.85	226.63	29.91	253.8	94	109.86	297.23	126.02	116.01	102.5	36.02	2	111.77	312.7	0	75.47	48.693	141.65	137.87	41.76	67.39	57.87	50	47.92
in_house_2	no_mlpa_56	957.88	257.47	1652.27	430.31	1312.45	1396.1	731.24	957.88	8647.87	532.47	531.58	907.11	765.85	294.35	2254.25	425.94	315.21	712.38	797.46	1588.72	1208.3	721.41	197.202	619.56	744.02	773.7	103.99	1033.28	291.09	511.27	1119.25	477.88	411.52	488.13	245.78	0	431.52	1613.95	0.04	318.1	148.98	527.47	613.28	185.99	284.96	277.72	283.82	289.02
in_house_2	mlpa_2	1160.95	353.53	1721.18	606.56	1510.12	1868.74	966.85	1160.95	7786.91	639.1	718.31	1121.01	956.02	426.72	3123.52	542.98	366.74	868.5	1129.34	1681.87	1738.67	750.89	240.298	844.84	543.96	453.07	103.78	661.27	219.3	324.99	767.43	389.72	306.79	314.58	193.82	2	274.3	953.98	0.02	249.49	150.238	367.92	402.33	127.59	247.06	211.44	177.67	221.64
in_house_2	no_mlpa_57	431.34	152.22	510.92	206.55	688.64	593.05	333.47	431.34	3247.08	285.76	339.97	359.65	335.32	163.88	720.51	219.11	157.95	296.08	325.5	740.07	794	366.99	118.048	332.66	433.85	421.99	45.68	458.85	121.77	255.61	457.96	255.83	257.57	235.22	130.96	0	197.93	636.17	0.02	166.98	101.455	245.36	248.86	93.75	157.74	133.74	115.98	127.43
in_house_2	no_mlpa_58	208.4	64.05	385.91	107.22	425.6	347.4	182.86	208.4	2904.52	167.34	166.41	256.6	227.41	99.9	410.2	111.39	131.95	188.77	245.61	464.97	509.05	191.48	49.673	173.68	245.31	260.79	28	237.57	83.8	125.76	305.98	133.54	75.67	129.11	70	0	157.8	455.17	0	64.28	28.535	130.44	144.56	45.98	103.97	80.01	75.98	77.94
in_house_2	no_mlpa_59	404.27	109.79	720.02	167.64	561.28	742.89	404.27	367.28	4776.97	333.92	363.74	454.59	358.34	174.58	1060.63	220.4	213.75	230.2	449.76	906.41	601.42	359.66	124.433	319.81	337.15	423.94	72	454.99	125.83	293.65	588.84	255.7	197.84	285.52	174.78	1.95	180.78	908.25	0.01	148.26	64.079	302.35	348.86	123.86	134.73	191.79	171.84	147.55
in_house_2	no_mlpa_60	2002.56	828.38	2490.74	934.06	3391.49	2577.15	1531.78	2002.56	15728.4	1680.45	841.18	2148.95	2376.59	915.6	3606.26	1024.98	953.58	1950.57	1504.51	3783.57	3752.68	1863.25	472.087	1632.14	2234.88	1930.73	256.53	2215.42	1012.65	1540.16	2143.81	1406.32	1217.88	1504.32	695.81	4	1536.92	3300.66	0.1	887.93	498.723	1608.12	1215.32	544.19	1136.96	1063.03	698.55	832.99
in_house_2	no_mlpa_61	457.36	72.94	554.16	122.37	457.36	482.92	280.51	488.37	2774.63	186.75	173.46	403.41	247.54	124.87	722.51	105.79	71.65	264.48	272.87	546.98	388.91	378.44	75.663	222.14	201.49	343.99	37.9	334.33	81.43	161.13	408.01	183.94	199.46	178.64	81.88	0.01	134.77	531.97	0	109.2	61.475	269.29	163.45	81.62	97.94	81.8	95.83	105.53
in_house_2	no_mlpa_62	478.25	106.89	771.69	133.12	511.22	746.64	362.26	478.25	2841.39	214.56	311.08	434.96	314.39	155.05	984.82	149.43	115.75	218.96	353.75	647.82	492.34	536.58	84.125	272.65	309.42	461.7	57.95	424.22	157	161.55	446.28	177.99	207.92	220.22	108	0	153.63	691.88	0.03	100.75	76.97	334.75	277.69	89.58	139.93	109.72	115.18	107.95
in_house_2	no_mlpa_63	370.22	80.15	864.28	119.77	407.83	627.57	312.99	370.22	2713.25	255.55	326.84	303.72	278.63	179.85	971.94	121.53	97.81	426.25	361.67	591.45	390.27	573.2	80.596	184.17	226.41	420.55	59.69	342.83	97.17	211.68	460.79	169.82	211.67	239.27	106	0	133.83	744.41	0	117.89	71.05	323.66	259.55	53.93	105.99	117.92	122.39	103.55
in_house_2	no_mlpa_64	491.12	121.42	826.92	175.64	759.75	844.99	383.63	491.12	3363.23	269.01	232.8	372.42	408.68	184.55	1315.94	155.91	139.64	471.73	409.73	703.88	530.5	596.28	107.01	268.03	331.01	323.92	55.94	420.1	165.53	179.46	523.59	225.6	220.75	228.23	155.88	2	195.3	793.2	0	113.13	108.931	444.26	294.47	79.91	187.13	113.82	125.79	143.43
in_house_2	no_mlpa_65	301.28	76.7	487.59	89.28	422.99	443.34	244.42	301.28	2242.92	149.51	229.1	197.87	188.54	105.7	708.29	145.77	93.92	208.46	161.99	474.24	278	325.48	53.067	185.73	182.54	282.55	40	288.7	81.89	119.42	319.23	110.01	105.64	143.23	76	0	98.81	515.33	0	67.63	28.594	169.8	139.85	41.83	85.99	44	51.95	71.66
in_house_2	no_mlpa_66	1199	394.94	1800.74	457.31	1858.92	1458.77	781.76	1199	12845.2	643.08	544.85	859.91	1234.98	360.13	2218.61	403.2	539.42	838.21	733.2	2525.85	1866.46	1147.54	177.173	630.9	898.52	1186.97	87.46	1124.55	574	535.08	1210.33	572.86	854.46	695.12	301.74	2	618.58	2305.93	0.07	286.62	232.564	1057.95	511.67	219.6	524.04	366.38	251.54	298.86
in_house_2	no_mlpa_67	185.34	33.45	374.51	50	266.33	311.42	118.63	185.34	1454.64	111.69	123.04	115.74	120.6	84.92	461.27	59.78	55.94	155.19	117.95	369.57	167.93	222.51	9.769	98.24	124.78	240.78	23.96	171.66	35.99	81.15	171.5	85.91	60.01	81.26	59.99	0.01	49.66	335.99	0	28.16	16.277	135.87	75.98	25.89	41.86	38.01	23.92	37.88
in_house_2	no_mlpa_68	490.25	130.6	1088.87	139.01	656.45	800.1	490.25	429.05	4285.53	293.33	329.33	313.82	435.08	152.92	1269.48	131.7	123.28	394.47	329.66	866.18	547.05	502.23	104.837	245.36	334.41	512.47	63.92	451.52	211.36	219.17	608.04	215.41	240.96	255.48	164.01	0	163.02	1038.51	0.03	130.71	86.149	351.82	277.59	87.87	157.34	143.78	137.71	149.8
in_house_2	no_mlpa_69	552.01	125.36	1063.82	195.4	719.1	846.29	448.47	552.01	4075.99	279.05	326.56	439.87	335.06	220.02	1255.03	207.73	130.33	421.11	619.69	858.59	627.39	395.52	114.567	295.67	357.31	458.19	65.96	434.54	177.63	233.79	696.35	263.24	251.12	245.34	164	2	223.16	1063.01	0.04	154.55	73.455	359.32	284.82	92.75	156	117.58	165.77	141.72
in_house_2	no_mlpa_70	662.45	171.23	816.96	205.82	963.77	811.57	425.25	662.45	6820.49	241.34	288.8	501.51	461.51	150.09	1118.96	252.74	193.69	324.46	445.92	1115.31	944.32	290.71	87.24	300.14	540.76	415.08	65.89	680.96	152.97	193.64	640.49	315.98	297.64	223.3	169.94	5.86	241.77	1013.39	0.02	152.17	89.416	260.73	263.54	125.75	211.9	94	157.95	185.77
in_house_2	no_mlpa_71	1344.63	268.79	1628.19	433.03	1759.51	1356.81	738.46	1344.63	11751.1	425.68	534.45	1025.83	888.79	293.66	2245.39	425.76	345.51	719.8	903.1	2014.29	1616.46	672.26	221.712	583.82	897.63	877.14	126.89	1057.46	416.17	422.57	1078.51	559.57	631.13	451.42	268.98	2	516.62	2043.76	0.08	296.39	274.109	660.85	614.67	223.45	453.31	297.37	266.56	429.12
in_house_2	no_mlpa_72	415.69	81.45	567.61	157.72	827.94	535.11	369.36	415.69	4680.89	173.09	200.39	395.72	436.14	113.84	953.37	160.46	109.55	271.46	372.4	713.76	595.16	283.65	78.49	226.56	329.05	259.21	24.93	359.08	171.56	133.47	472.96	232.64	213.25	152.76	132	0	191.82	738.12	0.01	87.6	98.703	273.69	253.95	69.79	177.39	73.76	96.95	127.77
in_house_2	no_mlpa_73	680.56	147.61	1106.48	266.92	946.44	954.72	496.87	680.56	5943.12	307.58	382.4	575.63	485.39	199.13	1650.52	301.63	159.74	433.18	472.65	1171.14	939.36	500.04	138.913	452.34	475.16	564.35	85.87	650.65	189.44	308.91	840.99	401.63	411.25	288.42	191.9	0	313.61	1387.49	0.02	206.34	135.772	476.56	402.75	185.84	251.33	191.69	191.44	241.48
in_house_2	no_mlpa_74	1330.56	475.38	2039.46	505.27	1996.96	2220.13	1293.91	1330.56	9782.32	707.99	874.43	1128.78	1237.87	488.9	3336	636	439.31	861.29	1506.78	2310.85	2012.37	925.61	294.933	750.95	915.94	1174.24	187.9	1267.05	508.05	617.07	1655.78	703.32	796.27	589.3	489.58	4	595.79	2602.84	0.13	389.18	345.02	961.94	983.58	323.48	554.19	362.7	485.11	373.19
in_house_2	no_mlpa_75	901.7	273.38	1190.8	363.3	1533.06	1315.95	817.67	901.7	9647.39	559.9	482.71	799.46	877.62	445.82	2319.63	308.42	293.43	807.46	801.57	1667.57	1293.74	788.75	196.625	556.37	710.75	819.37	116.97	834.88	339.66	492.94	979.56	502.65	605.89	492.61	245.97	0	469.71	1811.04	0.05	256.05	268.287	823.47	590.15	213.56	375.29	279.71	267.81	295.17
in_house_2	no_mlpa_76	1135.56	513.78	1529.73	426.65	2178.52	1851.67	1000.9	1135.56	8107.81	582.52	597.82	916.94	1346.27	432.1	2451.55	531.03	344.73	725.68	1023.17	1897.39	2200.83	769.72	233.077	672.76	1177.56	1075.02	157.8	1130.54	493.9	497.32	1140.58	669.37	755.98	468.59	335.84	0	601.47	1653.92	0.02	314.48	244.762	745.89	635.09	243.12	559.16	214.37	257.63	340.69
in_house_2	no_mlpa_77	603.35	168.48	940.44	225.65	866.76	1004.11	554.72	603.35	4865.15	442.76	431.3	507.99	438.34	252.3	1357.35	237.55	139.08	645.09	571.97	960.49	723.33	576.78	151.779	341.12	414.36	639.02	73.76	548.48	176.01	321.71	647.46	253.48	309.33	341.65	143.96	12	245.67	1208.25	0.02	159.58	123.515	450.07	357.02	127.91	195.53	203.78	207.84	189.44
in_house_2	no_mlpa_78	806.3	253.66	1183.98	277.31	1316.54	1373.59	663.22	806.3	7752.73	425.74	458.1	748.37	719.92	288.12	1717	315.27	259.48	625.42	645.52	1608.9	1369.29	662.58	197.029	404.58	712.73	663.95	109.96	691.06	269.8	423.24	795.08	473.75	580.4	395.95	229.26	14	475.48	1496.43	0.05	264.9	222.198	538.48	493.03	200.79	319.66	281.92	253.45	247.33
in_house_2	no_mlpa_79	762.55	207.24	1144.96	271.07	1157.28	1110.21	688.95	762.55	8011.2	434.46	494.92	717.73	600.13	259.58	1606.34	379.4	243.59	541.95	687.52	1453.17	1148.45	585.77	183.577	495.62	621.29	559.13	111.88	768.32	268.91	331.46	850.92	373.87	469.58	365.45	233.97	2	347.56	1508.94	0.03	229.16	189.98	483.84	530.64	143.71	300.8	253.16	257.63	213.62
in_house_2	no_mlpa_80	1015.08	264.14	1319.55	442.95	1718.8	1232.36	607.61	1015.08	8394.89	511.82	507.03	853.97	973.83	297.6	2072.52	390.24	271.23	614.14	733.75	1701.31	1318.8	695.19	231.346	626.62	693.04	554.31	91.91	953.87	348.01	431.82	937.79	574.71	473.16	418.38	283.71	2.01	468.64	1521.04	0.06	350.47	207.05	543.49	538.65	221.39	383.52	282.81	221.12	271.87
in_house_2	no_mlpa_81	694.38	179.53	1047.85	238.74	1037.63	836.09	536.42	694.38	5280.87	412.42	436.96	515.22	488.28	201.02	1618.47	307.55	215.51	437.66	474.91	1029.78	831.4	478.28	155.74	477.02	505.72	512.6	65.89	639.35	223.85	299.62	691.31	351.59	339.54	306.53	160	6	291.81	1345.52	0	187.57	73.792	383.19	415.16	122.01	227.69	177.59	165.91	193.3
in_house_2	no_mlpa_82	374.89	106.26	497.57	121.56	603.09	494.58	279.93	374.89	3438.44	162.96	226.31	325.84	325.09	107.31	838.66	167.31	123.89	232.83	303.61	759.59	546.63	209.86	65.269	249.86	300.05	247.34	57.85	365.24	135.86	152.08	399.92	182.02	201.89	135.62	111.96	2.01	161.76	704.09	0	106.61	67	210.96	211.66	89.13	135.67	83.77	105.98	107.95
in_house_2	no_mlpa_83	919.57	222.18	1653.17	280.56	1346.12	1595.49	849.3	919.57	8648.35	107.4	666.76	749.39	688.26	83.29	2824.49	420.84	253.55	165.48	946.33	1628.21	1232.57	129.99	248.5	588.86	648.2	161.85	147.88	899.53	268.43	101.69	1193.84	479.52	487.24	93.97	316	6.01	445.73	1454.36	0.03	253.07	195.99	149.46	683.88	203.69	292.72	55.76	307.64	241.71
in_house_2	no_mlpa_84	1133.72	252.52	1626.57	396.93	1550.88	1761.52	1007.32	1133.72	6716.05	523.13	726.12	982.73	743.07	349.32	2738.62	451.67	215.52	611.16	860.02	1775.97	1185.62	644.32	227.923	754.92	729	600.89	117.84	1094.94	280.74	467.46	1142.72	511.48	458.84	460.79	323.72	0.01	495.54	1602.22	0.06	355.63	232.04	554.72	770.32	263.67	355.54	253.44	381.85	349.45
in_house_2	no_mlpa_85	614.54	130.65	1130.31	233.3	753.17	888.89	540.77	614.54	666.7	393.25	354.4	465.59	412.53	232.28	1518.92	167.81	187.57	531.28	622.74	992.91	644.84	938.81	154.154	344.79	456.99	677.57	95.33	431.84	260.12	375.05	690.52	223.21	302.93	312.83	190.01	1212.57	243.58	1109.68	0.07	160.84	85.505	467.03	468.16	67.54	177.89	320.97	229.91	201.33
in_house_2	no_mlpa_86	496.31	74.74	969.45	240.05	496.31	817.57	460.09	537.03	415.36	507.56	393.49	375.83	288.14	352.19	1318.46	129.57	119.8	651.23	475.54	819.11	457.51	1113.9	125.394	287.78	223.4	862.94	67.96	470.74	149.62	470.94	548.6	189.83	240.06	334.34	158	1548.21	133.99	1133.11	0.04	138.02	106.03	730.38	333.69	137.45	121.78	371.68	151.95	131.93
in_house_2	no_mlpa_87	599.98	87.09	939.72	229.39	691.16	804.75	414.68	599.98	4261.78	360.5	293.12	475.68	313.44	192.6	1094.06	217.46	181.9	501.66	357.55	1060.2	514.67	693.63	78.087	323.3	347.86	592.87	61.69	490.6	206.9	279.45	454.58	374.71	179.58	263.4	151.98	17.95	201.45	889.86	0.04	161.7	83.267	367.8	374.71	118	211.67	220.66	115.81	172.61
in_house_2	mlpa_3	353.12	54.02	662.8	101.04	366.2	608.1	353.12	337.89	2433.54	215.5	276.56	247.69	234.4	144.37	1043.32	127.45	88.69	336.61	323.3	546.2	361.18	455.55	100.788	211.3	205.08	458.68	69.83	319.37	113.63	171.27	403.56	223.56	187.39	139.19	141.66	10.01	110.75	590.96	0.01	60.52	52.079	358.92	265.98	51.81	97.6	113.66	133.46	119.69
in_house_2	no_mlpa_88	533.61	85.64	968.27	165.21	611.98	944.76	455.75	533.61	3336.24	421.3	346.72	490.8	312.06	296.74	1382.21	199.82	110.9	577.87	375.63	975.85	502.85	823.18	136.654	250.22	288.73	694.24	85.79	539.68	126.3	343.3	670.49	259.96	209.57	368.44	181.92	8	205.32	1300.95	0.02	168.56	55.634	504.62	422.7	95.91	169.48	249.65	165.72	163.3
in_house_2	no_mlpa_89	623.58	98.51	2177.77	259.12	469.34	1960.59	926.26	623.58	5289.25	6	665.09	435.22	311.06	2.02	2396.82	241.48	189.46	15.82	601.54	1093.13	696.96	10	243.865	372.31	326.56	9.96	149.77	624.67	203.39	5.01	1149.51	327.51	287.42	13.05	329.94	22	222.03	1356.84	0.08	227.77	127.96	16.01	711.09	129.64	218.91	2.03	369.37	161.83
in_house_2	no_mlpa_90	490.3	43.9	1031.79	186.89	429.69	939.81	505.58	490.3	3842.62	347.1	306.18	353.28	244.13	222.4	1404.42	145.71	135.73	509.25	371.17	828.98	372.31	758.77	152.385	230.56	250.52	667.25	81.77	464.54	147.86	239.85	598.15	241.05	225.38	244.4	205.96	2	147.94	994.49	0.01	102.37	92.653	492.74	326.85	99.31	121.87	207.61	163.48	149.67
in_house_2	no_mlpa_91	287.6	62.07	390.76	107.89	361.1	356.05	206.95	287.6	2052.24	137.66	153	205.7	171.44	84.1	491.6	84.9	67.77	150.9	135.86	493.18	299.32	239.66	46.298	123.3	162.97	272.26	29.97	215.63	80.54	137.87	241.8	96.02	145.23	91.76	92	7.93	89.88	430.66	0	84.29	68.743	263.01	152.99	73.33	86	85.87	61.89	65.88
in_house_2	no_mlpa_92	553.55	188.48	776.36	266.59	848.96	679.86	337.21	553.55	701.49	355.24	315.22	721.27	470.87	152.35	1242.9	289.15	276.9	314.34	509.83	1321.05	1172.73	427.69	82.567	317.53	588.73	221.52	51.8	526.92	221.31	333.61	599.02	229.4	419.2	334.53	180.04	932.21	433.53	1362.73	0.01	222.59	127.891	283.89	375.09	169.38	235.24	259.59	225.83	191.13
in_house_2	mlpa_neg_130	1449.49	458.92	2702.16	771.85	2284.41	2494.59	1150.05	1449.49	1740.56	1310.67	816.25	2148.96	1464.7	602.09	4831.58	1025.95	629.29	1103.18	1868.89	4028.05	3093.26	1724.22	374.731	950.71	1824.79	1007.98	393.31	1582.67	738.52	1238.79	2944.15	639.59	1334.23	1179.1	1287.86	4022.86	1347.06	5204.49	0.09	845.52	441.931	1213.59	2121.55	461.54	796.12	1083.06	939.88	635.86
in_house_2	no_mlpa_93	1071.74	302.29	2146.9	531.96	1126.54	1981.49	983.99	1071.74	966.24	1420.11	650.14	1514.12	828.65	611.04	3865.67	618.99	319.34	1135.2	1545.32	2764.7	1746.13	1760.83	254.106	686.25	1000.38	970.91	269.7	1019.45	464.11	1296.56	1695.48	418.93	895.22	1136.52	479.64	3643.44	872.71	3776.04	0.1	459.53	279.109	1232.62	1207.43	321.74	542.24	1106.33	542.75	497.15
in_house_2	no_mlpa_94	788.04	274.51	1429.21	390.06	998.28	1331.43	747.46	773.79	788.04	986.12	499.74	1057.36	681.23	457.45	2875.98	431.37	229.54	762.94	973.83	1944.4	1259.14	1213.49	155.144	584.53	630.87	550.38	155.56	841.9	263.43	838.21	1081.15	358.34	449.95	766.58	379.11	1367.29	557.26	2646.41	0.08	327.03	124.564	802.79	779.96	241.42	364.96	640.76	460.28	314.05
in_house_2	no_mlpa_95	977.27	295.77	1638.05	465.07	1113.84	1245.05	746.47	878.49	977.27	1024.57	503.27	1185.1	695.43	385.72	2781.82	461.04	363.07	690.31	825.7	2286.58	1488.61	1328.77	202.587	663.6	755.76	673.67	159.8	1003.46	313.22	930.87	1255.61	433.62	496.19	809.35	402.87	2166.5	626.54	2870.27	0.11	359.67	119.446	697.85	847.34	197.94	285.96	754.57	438.82	340.62
in_house_2	no_mlpa_96	361.39	152.28	537.4	147.74	560.08	386.71	212.53	358.71	433.25	361.39	186.89	415.5	299.12	123.17	875.31	191.68	183.41	223.23	337.96	834.49	609.65	361.5	66.038	269.98	296.23	182.46	50	380.73	111.53	240.94	492.37	165.44	221.25	260.26	138	800.37	239.84	922.11	0.02	143.66	67.228	208	257.33	99.87	153.8	227.62	121.69	119.89
in_house_2	no_mlpa_97	2500.2	1156.19	3286.68	1343.04	3451.58	3032.86	1807.95	2483.74	3000.98	2500.2	1209.05	2933.33	2314.48	1077.04	7212.67	1151.2	1084.15	1509.64	2166.95	5615.36	3532.91	3080.15	420.106	1940.35	2019.52	1317.47	389.69	2626.2	972.34	2143.44	2505.79	1054.05	1521.39	1907.62	1021.99	4803.95	1691.29	5020.5	0.08	954.1	532.921	1811.31	2040.12	690.29	890.98	1580.84	791.98	871.7
in_house_2	mlpa_4	858.82	312.61	1403.37	409.02	1488.08	1104.12	638.61	858.82	932.99	661.79	458.87	860.72	820	316.36	2805.4	331.86	394.64	577.28	734.75	1804.42	1170.48	841.04	157.106	610.53	697.54	497.58	127.63	776.65	297.02	551.02	861.01	378.03	512.16	543.21	245.37	1630.79	497.49	1867.28	0.04	296.78	160.495	578.83	613.02	204.93	287.6	547.68	279.49	261.76
in_house_2	no_mlpa_98	500.29	106.55	723.47	213.46	701.08	558.42	365.27	457.29	569.58	500.29	213.23	592.61	478.13	204.83	1069.48	248.47	215.44	401.66	672.52	1040.06	773.41	650.53	116.433	343.18	487.12	437.76	111.83	494.53	261.23	425.12	835.76	195.97	475.32	361.54	223.05	1452.12	402.08	1256.18	0.02	225.04	211.802	663.37	578.72	159.31	237.62	325.25	214.64	235.65
in_house_2	no_mlpa_99	347.82	106.31	494.94	133.82	498.71	467.43	320.73	375.37	347.5	347.82	245.38	473.18	303.22	107.23	966.87	222.47	151.81	322.17	469.61	807.64	600.88	488.33	80.481	297.67	321.91	366.33	53.72	458.54	137.81	333.69	501.21	172.01	265.94	281.94	166.02	925.91	241.89	822.95	0.02	198.59	77.861	399.97	405.54	113.91	115.89	293.78	186.42	195.79
in_house_2	mlpa_neg_131	581.72	121.43	886.47	225.25	717.34	735.45	443.75	592.54	504.6	581.72	297.51	750.88	383.62	178.76	1386.45	330.26	187.94	432.22	707.45	1348.08	828.87	790.33	114.962	400.78	554.45	441.48	121.84	538.89	225.69	505.7	837.72	245.94	412.73	428.22	278.02	1345.24	343.88	1320.52	0.06	225.83	122.139	616.52	640.77	199.69	229.43	389.25	270.9	235.32
in_house_2	mlpa_5	346.36	113.82	496.84	178.64	525.02	312.29	182.25	378.66	528.88	346.36	134.23	440.57	255.91	112.76	732.16	170.94	139.2	217	331.42	792.81	589.54	437.5	61.317	257.76	325.56	318.73	77.49	387.23	127.53	287.75	452.88	149.6	233.67	215.59	143.99	809.23	168.05	759.47	0.02	198.14	53.861	359.65	327.32	119.74	169.35	213.52	109.86	164.6
in_house_2	no_mlpa_100	702.89	207.55	1450.53	340.43	1017.36	1151.44	530.13	702.89	778.38	665.64	396.77	886.82	648.88	292.28	2498.86	400.73	291.22	566.41	734.89	1646.3	1177.75	636.98	153.212	418.04	561.52	733.97	117.84	712.94	299.96	565.48	1040.84	265.2	622.54	536.69	303.96	1786.44	598.12	2167.21	0.03	271.52	189.426	731.03	712.55	203.85	302.73	486.72	288.94	263.64
in_house_2	no_mlpa_101	957.61	255.7	1697.87	553.13	1045.45	1475.75	776.98	957.61	1040.09	814.27	501.89	1110.02	731.29	512.11	3157.42	473.96	355.5	716.61	877.28	2396.97	1411.85	927.37	193.346	583.45	636.02	836.45	165.5	859.65	395.03	658.85	1218.58	387.98	650.85	708.87	399.99	2019.91	583.73	2863.52	0.06	327.75	185.96	859.05	953.69	294.2	359.17	777.73	424.82	363.22
in_house_2	no_mlpa_102	533.26	137.3	780.69	262.54	548.81	623.83	374.49	533.26	552.87	353.24	279	598.25	370.66	232.84	1487.08	199.93	181.11	308.58	425.44	1124.06	683.77	405.89	81.25	357.98	334.95	454.44	59.86	476.59	180.42	305.21	571.77	193.81	422.34	283.02	126.01	841.6	295.65	1147.02	0.01	150.64	87.317	377.68	366.14	121.57	187.7	259.45	143.37	189.47
in_house_2	no_mlpa_103	491.45	187.7	1237.58	270.98	801.42	1012.89	491.45	657.26	480.81	484.13	386.61	521.72	492.94	283.31	2268.75	245.46	171.64	566.63	627.69	1158.24	673.28	557.71	133.154	347.9	444.35	584.1	65.81	677.78	190.93	414.16	707.77	259.99	360.92	380.62	209.95	1142.25	271.92	1306.51	0.03	147.14	115.198	587.83	487.42	149.66	219.54	335.79	195.65	171.74
in_house_2	no_mlpa_104	625.24	77.31	759.86	590.86	677.01	625.24	346.69	613.07	2120.02	674.51	204.88	595.31	292.51	248.19	1072.44	195.7	203.6	574.52	529.77	1188.82	548.23	872.82	71.837	262.23	322.03	567.71	75.8	478.45	163.6	683.17	752.14	187.78	311.88	423.81	179.92	2253.89	261.65	1491.14	0.06	153.2	107.347	770.4	566.86	127.87	129.71	402.88	162.21	179.32
in_house_2	no_mlpa_105	588.75	117.73	758.04	487.44	662.15	666.77	379.94	479.12	1979.19	588.75	244.88	551.55	293.23	242.9	979.42	181.59	205.4	498.42	539.56	1121.43	567.11	743.97	104.115	219.33	371.71	504.44	68	433.86	150.84	647.02	764.82	177.94	259.86	508.61	205.96	1481.13	257.42	1150.96	0	209.28	63.614	564.42	606.17	103.92	173.59	414.79	251.67	207.99
in_house_2	no_mlpa_106	301.69	77.84	357.39	345.1	301.69	268.1	157.59	325.39	1273.28	262.55	99.74	379.33	198.31	91.12	491.34	117.77	119.83	219.09	213.92	707.16	349.65	385.64	52.894	181.37	211.69	251.28	53.94	243.08	67.77	305.23	343.81	137.53	172.61	247.05	100.02	806.49	142.54	672.58	0	99.48	48.901	314.62	295.59	76.01	111.79	241.75	99.7	99.7
in_house_2	no_mlpa_107	3130.01	887.02	3130.01	3509.93	4610.89	2930.07	1665.89	3493.92	15780	2041.81	497.41	3194.89	2499.9	877.75	5384.7	970.18	1457.76	1983.56	2011.92	6573.6	3597.82	2389.29	422.654	1837.45	2203.39	1729.57	267.54	2891.75	1354.89	2108.74	2608.19	1456.94	1792.96	1717.73	831.53	4828.12	1814.07	4884.74	0.18	895.55	421.337	2570.85	2160.39	682.43	1388.4	1543.12	766.92	1105.68
in_house_2	no_mlpa_108	617.41	139.3	863.55	664.31	931.51	581.33	445.41	617.41	2900.87	576.34	261.05	554.6	434.61	261.39	1313.25	261.61	277.7	479.55	427.67	1339.71	686.63	661.27	129.202	363.07	431.2	570.81	57.89	525.15	175.3	614.54	716.47	248.02	339.27	572.31	184.08	1854.46	341.31	1666.37	0.04	202.95	85.782	641.29	555.46	122.81	203.75	465.08	205.66	237.82
in_house_2	no_mlpa_109	2764.59	557.31	2764.59	3614.33	3218.95	1933.27	1272.18	3272.12	11354.6	1844.21	553.87	2869.74	1677.68	813.94	3961.53	968.78	1063.8	1734.25	1253.85	6095.87	2712.72	1929.84	343.875	1758.24	1524.92	1757	241.85	2512.54	874.15	2081.06	2283.92	1324.22	1452.8	1858.03	762.95	5069.49	1246.59	4474.39	0.08	985.06	450.792	2382.59	1712.47	670.47	988.47	1482.51	716.82	896.31
in_house_2	no_mlpa_110	543.01	127.54	700.31	543.01	682.19	551.93	326.15	482.9	2655.85	450.1	213.36	639.15	359.11	245.43	1053.14	170	227.46	542.61	321.92	1143.68	547.73	584	85.375	320.47	344.12	471.2	83.88	458.18	190.89	519.84	563.47	221.84	305.28	481.13	174.01	1221	274.07	1329.06	0.06	170.17	61.564	561.04	421.39	111.85	151.95	375.47	189.93	167.83
in_house_2	no_mlpa_111	227	41.69	471.33	216.58	249.56	399.62	186.64	227	968.66	203.08	147.52	229.84	171.72	139.31	697.08	73.77	83.7	271.19	233.38	500.67	238.4	322.65	46.413	132.94	164.46	360.15	36	202.86	71.5	251.56	323.38	73.8	165.28	200.26	84.01	726.09	158.71	657.21	0	91.75	40.752	377.59	261.48	55.95	83.88	205.92	88.74	73.96
in_house_2	no_mlpa_112	579.99	100.97	590.6	588.77	773.07	473.81	341.95	579.99	2238.17	330.33	197.31	405.86	318.96	210.36	918.94	208	217.5	421.83	391.9	861.24	604.76	399.78	98.106	381.51	319.34	503.93	57.37	541.75	151.06	384	494.45	215.85	235.81	293.32	107.58	943.33	248.32	1064.39	0	164.91	115.257	536.51	380.76	133.66	157.72	235.85	163.44	191.49
in_house_2	no_mlpa_113	969.62	270.95	1118.52	1091.05	1452.87	969.62	457.98	787.9	4534.22	491.34	309.46	809.41	661.18	331.31	1674.82	373.99	452.46	727.83	669.98	1647.6	1268.06	583.3	201.317	593.91	778.83	613.26	71.76	966.09	408.56	617.18	809.44	491.52	534.76	440.86	215.6	1754.39	517.83	1735.5	0.01	295.5	235.485	810.63	704.19	227.64	390.88	559.88	281.57	342.9
in_house_2	no_mlpa_114	693.33	151.04	883.57	757.2	961.4	693.33	370.29	545.75	3160.89	388.83	213.77	469.71	424.21	242.2	1004.32	219.89	285.23	472.23	437.83	1256.76	778.55	442.54	129.26	426.45	465.75	495.03	57.81	646	198.35	501.46	641.88	289.6	283.25	332.48	144.01	919.81	280.37	1497.61	0.11	171.06	113.634	534.1	485.98	117.68	188.27	336	230.81	183.01
in_house_2	no_mlpa_115	921.68	210.23	972.14	1076.62	1220.69	921.68	485.72	891	4436.48	597.83	382.4	771.18	739.74	412.13	1644.34	383.41	375.74	884.71	649.59	1574.36	1084.34	753.42	187.981	669.81	634.89	748.02	103.91	1004.1	352.65	683.89	937.2	488.53	525.86	464.21	215.81	1540.65	415.6	1784.66	0.13	312.1	226.535	1033.29	632.3	277.76	316	463.25	277.64	296.67
in_house_2	no_mlpa_116	499.98	114.29	519.89	510.25	673.7	450.34	240.75	499.98	2449.49	232.72	173.65	369.75	356.69	197.31	912.86	201.61	247.65	395.18	327.62	852.9	632.52	297.48	83.269	363.74	397.99	283.04	53.89	528.96	195.95	363.13	476.88	232.99	285.4	219.89	91.97	699.68	255.99	866.16	0.01	152.48	95.297	356.45	343.57	101.5	185.28	205.77	133.87	189.74
in_house_2	mlpa_1	923.52	135.91	1134.97	905.75	666.19	1076.79	867.89	1106.74	4312.02	923.52	696.42	963.87	638.99	669.76	2973.78	534.53	445.41	1203.93	943.14	2394.37	1261.84	1089.29	333.462	764.28	685.76	1303.42	155.93	1066.9	408.71	1030.86	1588.03	624.91	553.2	796.66	340.98	2391.22	521.4	2846.04	0.08	344.89	272.485	1277.15	1082.15	321.25	337.22	681.53	471.24	350.44
in_house_2	no_mlpa_117	1385.93	293.33	1563.63	1689.53	1652.64	1385.93	686.53	1317.54	6247.29	922.48	503.94	1180.74	1042.13	654.34	2735.13	537.86	557.86	1290.97	940.47	2814.44	1564.68	1136.47	227.01	887.82	1014.82	1186.5	167.54	1450.12	423.13	1014.08	1371.53	737.76	756.71	683.15	411	2372.76	601.45	2669.87	0.07	383.34	300.277	1376.55	961.7	362.82	385.09	773.24	415.43	475.14
in_house_2	no_mlpa_118	924.67	240.83	924.67	1160.52	1399.06	949.04	504.93	901.98	4030.39	622.6	342.15	820.9	774.37	478.49	1640.51	414.92	399.37	825.22	567.43	1793.71	1204.79	871.18	202.962	637.76	665.61	816.83	101.58	991.8	338.3	754.82	768.38	415.72	541.11	488.5	186	1634.21	433.6	1641.33	0.02	354.24	235.287	932.71	647.39	241.42	351.08	542.48	257.66	375.56
in_house_2	no_mlpa_119	457.4	113.92	713.27	457.4	498.15	465.94	238.98	397.36	1245.91	213.3	157.26	249.41	255.07	163.22	902.42	193.41	104.14	359.32	309.99	480.74	309.99	325.78	38.01	220.21	198.89	316.96	29.96	319.56	137.08	231.35	401.56	110.64	143.18	155.96	70	735.52	155.46	538.23	0	79.29	26.446	316.95	273.32	61.9	105.69	123.96	125.92	91.73
in_house_2	no_mlpa_120	402.83	125.65	765.71	509.72	552.65	396.14	278.61	402.83	1423.75	239.07	172.74	293.5	299.26	202.99	979.94	266.29	126.84	380.84	297.43	537.29	327.46	320.02	61.856	226.84	304.44	339.85	39.97	388.44	127.92	305.17	460.03	155.94	195.18	177.41	91.99	745.91	153.89	560.13	0	103.22	70.921	399.45	350.71	79.68	159.57	127.41	113.6	157.85
in_house_2	no_mlpa_121	422.67	91.31	673.52	422.67	522.4	499.2	306.12	397.76	1339.37	307.01	192.58	282.81	237.37	264.74	1136.97	200.7	133.88	476.66	295.7	573.15	358.7	534.97	75.971	220.28	275.89	399.28	43.84	364.5	117.96	392.78	472.72	177.91	227.85	211.13	137.29	994.07	158.06	700.08	0.01	122.52	53.109	616.56	380.43	89.73	141.57	174.66	153.41	155.79
in_house_2	mlpa_neg_132	1133.53	278.52	1327.04	1260.01	1133.53	1146.35	707.64	997.07	2381.4	612.73	317.9	735.69	799.41	604.06	2490.29	638.32	202.6	1103.79	977.01	1098.83	646.46	1148.43	170.106	723.12	515.75	719.45	67.2	957.36	384.26	898.19	900.15	489.44	325.91	430.26	231.92	1417.78	346.1	910.25	0.04	305.31	158.188	1197.18	762.16	233.27	369.85	488.61	261.87	398.55
in_house_2	no_mlpa_122	180.78	35.05	302.48	231.23	326.11	180.78	89.19	180.3	863.85	113.24	74.59	155.41	139.26	81.35	505.12	123.96	77.96	170.73	119.96	358.5	233.49	157.75	32.99	139	115.12	161.31	7.85	183.56	45.55	115.8	177.02	95.24	79.69	101.76	59.99	338.96	67.92	358.83	0	64.32	32.584	149.39	138.99	33.88	59.89	89.45	64	75.75
in_house_2	no_mlpa_123	569.57	116.82	1195.56	569.57	673.88	700.25	489.4	450.75	2231.19	437.64	324.59	351.62	420.16	319.85	2333.66	275.14	196.96	588.86	557.12	894.08	689.08	623.58	126.596	284.04	331.37	592.16	59.88	434.46	206.91	516.1	857.95	239.71	267.42	333.64	251.47	1435.73	261.66	1319.18	0.02	138.9	134.723	792.5	698.36	83.69	163.53	397.47	279.48	181.55
in_house_2	no_mlpa_124	517.03	111.39	842.35	517.03	699.68	563.22	388.61	462.99	2118.79	374.65	198.05	429.61	344.85	225.5	1776.72	325.07	195.47	600.31	397.12	853.15	564.4	580.32	112	293.05	328.21	470.29	73.59	512.63	181.77	366.67	506.05	290.57	251.48	286.15	154.93	1204.9	191.54	957.86	0.01	135.16	116.426	770.67	334.8	107.83	153.79	322.75	164.57	158.45
in_house_2	no_mlpa_125	1259.98	356.85	1582.87	1331.68	1641.12	1259.98	787.88	1071.23	3637.65	772.19	350.22	870.12	1079.46	547.51	3298.28	624.77	352.59	1009.23	660.28	1759.31	1532.59	1052.1	238.567	760.53	853.43	894.04	129.96	1074.45	590.84	666.7	1073.81	561.23	606.06	628.62	270.54	1712.86	509.26	1359.01	0.08	330.69	309.733	1249.31	840.77	255.77	468.94	548.74	387.06	398.35
in_house_2	no_mlpa_126	332.84	70.85	379.86	390.99	379.6	332.84	167.14	285.26	988.91	141.9	91.87	211.87	216.46	139.33	365.6	83.83	66.78	201.91	183.48	377.72	231.76	221.52	44.413	143.23	199.13	185.61	21.98	320.88	97.67	157.88	263.58	113.5	77.72	138.65	56.02	362.35	105.87	392.17	0	77.79	14.762	181.56	179.98	52	66	85.65	51.82	105.93
in_house_2	no_mlpa_127	936.41	167.89	1118.48	982.4	936.41	991.84	498.88	774.77	2666.92	407.21	361.65	537.74	528.41	328.34	1206.89	252.79	227.16	617.86	585.66	904.65	552.88	560.2	125.529	469.26	538.25	647.81	51.98	717.06	249.77	536.63	860.29	305.07	257.73	312.71	128.01	1191.69	288.79	1049.95	0.04	184.84	87.703	539.2	555.79	131.49	211.84	279.78	219.94	285.05
in_house_2	no_mlpa_128	376.81	95.94	494.36	419.41	376.81	487.93	225.08	371.22	1149.98	247.76	165.26	185.68	247.66	198.36	654.86	139.49	107.68	515.05	249.67	387.55	313.61	405.63	57.25	195.32	233.48	335.62	33.89	318.74	146.98	360.58	470.79	171.93	163.77	168.56	93.99	666.15	121.83	476.05	0	104.38	52.822	382.99	286.9	97.51	103.67	165.27	89.65	137.85
in_house_2	no_mlpa_129	324.89	76.81	391.69	311.39	364.18	377.07	184.34	324.89	967.57	151.8	155.79	236.44	206.68	104.43	497.64	111.92	85.74	218.71	181.88	395.46	257.8	196.78	30.596	178.53	184.49	230.86	20	257.08	101.36	181.59	321.55	118.02	162.65	137.55	52.04	606.72	129.7	437.42	0.02	96.05	42.941	299	201.96	79.93	97.73	107.62	98	95.75
in_house_2	no_mlpa_130	760.45	212.47	1268.1	1105.35	730.73	1164.23	617	760.45	2210.78	485.12	332.35	497.75	598.05	429.31	1365.13	261.53	195.46	685.71	600.91	942.44	588.91	605.96	136.01	452.11	496.71	596.34	89.93	778.07	255.19	765.17	966.48	378.78	259.59	374.79	191.96	901.92	271.44	1103.99	0.03	186.53	61.743	567.8	725.18	179.28	261.8	320.57	263.34	288.96
in_house_2	no_mlpa_131	1060.18	218.34	1307.7	1104.53	1060.18	1389.59	650.11	867.91	3778.94	468.71	368.7	691.41	792.68	457.43	1621.06	257.82	335.32	710.82	686.96	1080.99	796.83	634.04	136.106	582.74	652.92	630.63	79.95	868.18	444.96	739.48	1087.19	417.14	356.54	374.63	198.04	945.36	421.47	1203.42	0.04	244.32	99.95	619.66	715.92	177.58	267.32	341.59	275.23	342.9
in_house_2	no_mlpa_132	243.6	62.53	292.46	308.68	243.6	264.66	147.5	213.8	943.36	129.77	118.73	159.88	179.72	89.65	330.98	63.44	88	170.73	149.98	317.67	167.83	141.53	36.231	111.23	164.95	177.47	13.98	217.54	91.76	185.62	189.59	99.72	119.63	122.24	56	324.53	89.99	337.63	0.01	60.32	32.594	199.37	171.98	28	61.49	52	43.92	79.81
in_house_3	mlpa_neg_133	263.58	298.77	759.78	202.96	753.49	488.7	168.57	263.58	223.12	105.77	107.13	203.45	302.32	124.57	621.35	73.15	134.08	203.27	256.48	344.42	266.66	339.64	86.135	147.5	325.92	183.64	24.13	215.87	115.53	183.8	264.55	105.95	309.26	116.13	148	1061.01	177.27	492.64	0	160.97	92.297	243.65	207.61	145.32	141.89	113.57	56.53	301.01
in_house_3	mlpa_neg_134	90.62	90.62	278.89	76.63	324.07	162.61	66.2	110.86	75.84	46.7	47.24	94.89	162.87	59.12	244.77	42.12	71.87	103.08	69.8	187.84	124.69	171.35	25.625	53.11	141.11	89.43	12.93	105.8	52.71	94.8	93.83	59.12	144.79	44.82	67.85	426.77	66.88	246.45	0	80.05	23.485	103.68	81.06	54.57	66.53	54.41	18.93	166.38
in_house_3	no_mlpa_133	102.57	103.94	352.48	83.46	331.76	187.6	85.19	102.57	102.38	75.58	67.02	81.13	134.17	60.05	302.06	50.68	60.61	113.38	72.15	178.02	142.38	235.88	40.654	72.34	122.17	119.96	14	97.11	44.08	84.4	115.95	49.82	133.88	69.09	73.78	499.69	72.99	193.8	0	83.83	37.218	141.45	101.36	44.93	51.89	76.73	26.65	195.39
in_house_3	mlpa_10	242.19	242.19	794.86	176.58	826.14	415.54	206.24	343.35	216.72	153.27	146.8	236.03	411.64	188.3	942.65	89.62	121.78	293.22	219.91	385.32	332.36	471.15	90.5	222.8	303.9	218.74	27.29	300.82	140.22	267.24	276.59	190.09	302.38	158.69	242.72	1073.83	146.81	523.83	0.34	218.94	72.139	342.45	290.64	149.02	158.14	149.22	91.28	487.28
in_house_3	mlpa_neg_135	125.84	125.84	349.01	96.91	331.79	202.18	81.18	143.84	92.26	84.18	113.85	106.63	146.3	68.01	365.69	31	43.1	106.22	80.7	185.95	125.13	151.92	35.74	57.98	138.78	123.81	5.88	104.58	36.38	97.52	124.34	42.14	127.1	97.31	95.24	505.53	85.83	248.58	0.11	75.09	26.446	113.09	102.73	53.63	70.4	72.55	28.56	142.32
in_house_3	mlpa_neg_136	143.21	143.21	399.49	105.86	364.94	196.89	90.71	151.3	105.95	65.8	111.21	83.67	197.37	80.2	287.17	31.81	89.19	81.8	112.26	166.43	154.12	155.24	39.808	82.66	130.06	75.54	9.52	116.44	55.44	72.28	142.44	86.21	123.7	63.37	116.15	386.97	84.21	257.73	0.4	91.14	25.515	119.23	119.93	46.98	67.93	63.47	43.05	125.79
in_house_3	mlpa_neg_137	227.78	227.78	541.58	155.56	660.27	283.52	134.58	250.59	175.39	111.73	102.81	181.73	328.63	135.75	557.75	54.69	99.21	204.07	133.14	249.55	252.15	301.66	67.231	138.73	228.51	186.88	16.74	202.31	98.28	188.56	161.26	114.99	231.28	106.56	144.08	726.98	139.13	386.58	0.01	123.02	64.663	227.57	193.11	117.85	121.13	127.09	51.9	357.72
in_house_3	mlpa_neg_138	174.93	174.93	574.01	143.57	512.68	322.57	131.91	222.82	144.76	106.89	108.59	153.79	243.12	131.67	566.92	59.32	95.64	214.89	151.18	296.39	217.52	337.85	58.663	124.91	217.3	212.81	19.62	193.7	84.96	210.34	186.88	87.19	239.9	126.22	150.68	918.26	119.38	359.18	0.08	128.91	61.089	313.81	194.33	106.33	103.89	126.96	50.64	326.29
in_house_3	no_mlpa_134	432.83	391.93	1621.23	432.83	1296.09	1241.47	398.91	502.73	372.74	258.32	245.44	444.15	490.75	221.55	1681	185.03	287.27	360.87	516.2	730.31	536.35	494.91	176.144	375.81	526.49	326.29	50.69	449.48	185.73	403.24	602.97	290.48	425.36	238.55	368.8	1270.22	283.71	1000.65	0.36	358.76	124.495	299.25	537.91	251.87	228.95	185.27	157.27	677.65
in_house_3	no_mlpa_135	136.1	155.85	435.24	136.1	439.35	388.8	115.2	134.94	102.25	94.7	98.38	107.62	167.31	73.21	388.93	64.49	105.94	118.59	165.4	229.9	163.5	139.94	37.058	106.42	182.35	93.84	12.64	153.56	59.32	133.97	172.52	82.25	165.86	85.7	88.06	550.42	91.87	300.03	0.16	110.65	28.04	93.16	139.99	82.45	68.15	93.68	46.34	178.21
in_house_3	mlpa_neg_139	110.82	110.82	329.4	100.09	294.07	342.58	109.99	113.77	77.9	61.02	87.74	88.03	100.15	48.59	350.8	57.23	55.86	94.07	122.81	141.39	132.89	159.87	38.798	90.93	93.7	83.14	11.71	105.8	32.91	107.65	106.15	52.03	80.73	60.29	55.61	397.53	41.5	247.8	0.08	59.55	16.772	70.86	93.66	55.2	45.34	60.93	31.12	129.28
in_house_3	no_mlpa_136	233.14	196.17	667.66	233.14	619.92	525.61	205.11	319.88	166.32	164.83	193.42	266.18	239.5	140.09	795.62	103.6	126.31	209.97	231.7	339.52	296.74	245.58	97.058	191.15	238.02	184.55	17.65	282.08	83.03	252.44	254.18	167.68	175.63	121.84	183.06	688.75	121.65	507.67	0.14	204.73	48.455	181.54	214.23	117.16	116.69	123.51	71.58	360.88
in_house_3	mlpa_neg_140	325.79	325.79	827.06	312.74	829.28	590.75	220.99	372.89	234.21	165.8	196.87	312.55	379.9	176.26	883.61	117.49	156	308.7	229.61	507.68	406.03	285.74	107.183	254.69	359.68	231.95	17.04	390.67	165.09	276.91	308.23	211.9	347.21	166.85	167.92	1096.89	254.15	614.99	0.28	290.63	90.495	235.74	279.29	222.53	168.6	172.99	80.31	626.18
in_house_3	no_mlpa_137	124.28	114.39	414.27	124.28	343.55	373.65	107.97	152.12	103.7	60.44	139.95	149.44	125.01	64.92	458.47	72.25	60.71	120.45	137.32	236.4	137.69	139.51	49.106	114.87	151.92	91.92	10.1	149.06	44.44	120.4	181.61	83.15	101.69	64.28	85.44	320.5	75.82	268.19	0.3	89.57	25.97	84.07	141.06	56.82	36.75	76.49	40.65	185.13
in_house_3	no_mlpa_138	155.22	155.22	538.81	155.19	479.87	443.67	135.34	215.33	133.74	128.64	123.85	185.96	172.93	121.03	565.95	93.02	110.9	181.4	178.15	261.28	235.48	258.71	77.029	132.33	197	141.18	17.34	170.94	56.23	217.9	199.18	98.5	154.02	116.35	130.52	584.45	128.1	462.07	0.06	144.84	40.515	134.16	187.34	91.58	77.18	121.3	62.95	288.75
in_house_3	mlpa_neg_141	172.77	143.43	457.86	172.77	464.15	463.32	135.84	185.36	119.38	146.68	133.88	168.87	175.86	123.3	559.91	77.78	76.62	220.2	200.92	253.39	202.64	238.54	61.769	160.2	195.48	165.53	14.26	165.87	56.81	214.35	183.06	106.69	143.95	130.3	112.74	733.72	93.97	429.39	0.21	105.97	31.069	139.34	171.17	96.99	91.54	113.62	59.49	283.74
in_house_3	mlpa_neg_142	250.02	203.3	981.23	236.82	804.94	596	165.2	414.66	250.02	142.78	136.46	290.88	325.8	126.42	842.44	73.43	156.68	319.04	281	346.88	285.19	489.43	98.202	169	323.18	240.77	23.99	286.12	108.87	201.16	347.73	127.23	297.29	177.75	149.12	1357.68	164.63	468.94	0.08	156.42	64.248	277.75	202.54	129.68	143.44	121.85	82.14	386.49
in_house_3	no_mlpa_139	73.04	52.5	235.42	73.04	207.86	153.64	37.84	85.36	52.56	52.51	56.89	52.28	63.33	32.47	155.79	19.26	49.53	74.63	52.96	102.47	68.66	119.01	20.202	43.74	76.9	61.75	5.92	71.55	27.52	60.13	72.35	29.04	52.18	48.99	29.64	284.44	35.33	127.45	0	39.65	9.99	66.01	60.71	29.66	30.96	20.79	16.41	68.57
in_house_3	no_mlpa_140	108.13	101.58	434.2	108.13	324.15	350.04	90.14	141.86	103.29	73.1	90.37	93.37	141.52	84	373.19	37.93	55.22	137.28	120.76	159.03	118.57	247.45	35.24	90.06	99.56	126.42	10.27	99.09	43.82	97.34	139.76	60.51	112.25	65.31	64.35	453.6	41.64	200.33	0.17	62.43	28.614	99.23	131.99	60.64	61.22	62.08	29.72	104.73
in_house_3	mlpa_neg_143	207.74	207.74	585.14	141.77	627.16	421.07	134.41	246.05	129.36	110.45	98.77	169.97	246.49	123.96	532.46	51.36	98.47	218.28	165.63	218.23	176.82	351.31	53.548	119.1	194.57	167.1	12.91	168.02	78.85	142.49	188.51	125.32	149.99	97.75	108.56	781.8	92.42	259.86	0.17	170.03	61.178	232.72	143.61	95.72	108.91	104.29	46.4	269.63
in_house_3	no_mlpa_141	58.96	49.68	236.71	54.47	240.03	154.47	58.96	85.34	45	39.2	61.4	67.72	92.59	44.59	210.86	23.83	43.83	75.4	45.08	96.99	92.11	116.22	24.577	40.2	75.42	69.6	10.2	65.13	27.25	57.53	99.04	32.79	81.09	41.26	30.69	255.51	41.51	141.16	0	64.23	13.158	59.48	52.18	33.7	43.82	30.52	18.15	77.42
in_house_3	mlpa_neg_144	97.47	92.87	325.48	97.47	277.56	223.42	75.32	152.71	57.97	47.83	84.28	88.52	123.87	45.06	225.73	33.08	64.85	85.86	75.84	137.33	118.63	148.53	22.327	76.18	96.59	84.18	4.28	103.45	49.63	58.67	106.71	58.08	85.75	42.3	65.26	317.51	56.29	172.08	0	71.41	13.871	65.34	72.98	43.83	53.01	42.79	30.84	111.19
in_house_3	mlpa_neg_145	266.83	266.83	944.43	207.71	769.95	550.24	196.9	368.54	201.54	102.47	125.68	214.69	364.59	169.71	708.65	66.66	105.88	271.68	166.87	314.98	295.99	397.62	62.375	176.08	226.63	166.93	22.89	285.23	112.96	190.11	249.87	138.36	278.14	121.08	161.05	882.26	146.97	393.21	0.05	158.82	32.416	159.22	242.61	133.4	144.02	147.64	75.06	387.68
in_house_3	mlpa_neg_146	150.93	150.93	524.77	115.98	556.91	293.72	110.73	234.48	132.83	128.89	103.34	141.46	254.67	93.87	410.3	42.75	77.95	179.19	101.49	267.12	193.93	348.38	55.471	110.14	174.99	159.2	17.29	185.32	86.71	172.68	146.46	92.88	199.34	89.83	91.07	673.1	108.75	254.19	0.12	102.94	53.099	140.47	146.79	82.37	95.66	76.97	46.3	246.68
in_house_3	no_mlpa_142	99.31	111.14	430.48	98.34	392.93	261	90.72	91.59	96.26	99.31	82.23	85.07	130.42	76.12	343.68	47.44	97.14	143.62	133.4	183.82	165.77	161.87	39.837	93.9	151.47	143.01	7.74	94.51	48.91	144.26	185.73	51.69	105.96	69.49	49.4	475.93	79.6	248.87	0.05	61.21	22.069	150.52	117.57	43.58	59.47	66.3	31.04	114.99
in_house_3	no_mlpa_143	46.26	33.67	194.69	27.7	130.43	119.82	46.26	33.34	47.85	35.03	33.01	38.12	42.43	21.28	143.57	22.33	47.28	44.85	47.35	90.3	56.79	56.35	18.279	26.2	53.9	57.91	1.34	52.86	20.78	53.33	74.79	24.01	41.19	23.51	24.01	165.08	16.35	111.4	0.01	19.36	6.832	43.44	40.7	16.72	23.69	16.26	14.21	47.29
in_house_3	no_mlpa_144	846.74	823.39	1556.44	611.54	2946.54	2682.58	675.59	846.74	877.01	574.55	997	750.88	1384.03	412.71	2218.39	329.16	624.56	1017	1017.36	1810.46	1992.15	1288.62	255.702	737.73	1297.34	1246.14	118.61	1038.63	403.91	800.3	1071.61	425.5	708.74	443.53	524.99	2473.42	429.2	1195.04	0.72	602.11	124.921	512.95	760.84	246.75	454.69	353.83	169.65	706.92
in_house_3	no_mlpa_145	537.46	537.46	1166.32	508.25	2104.51	1640.44	464.65	489.16	606.94	347.3	695.59	494.89	949.67	317.4	1614.83	190.2	357.11	730.09	695.27	977.6	1145.67	883.94	178.26	521.91	737.99	749.48	73.76	588.78	283.34	623.02	682.73	287.02	427.99	298.94	369.54	1513.03	247.47	758.35	0.13	407.33	63.832	352.09	400.77	139.48	274.81	214.65	92.52	385.6
in_house_3	mlpa_neg_147	94.01	94.01	302.75	69.09	264.21	235.44	53.17	129.75	80.98	68.49	81.99	83.04	138.2	46.42	307.15	44.29	47.73	68.79	105.07	102.6	110.69	97.95	26.904	78.62	89.41	86.49	13.67	106.11	38.73	95.47	106.83	58.23	116.92	36.8	52.4	263.72	69.98	150.27	0	93.3	27.99	65.08	65.99	42.59	51.29	34.32	33.26	108.26
in_house_3	mlpa_neg_148	81.39	81.39	274.85	76.42	286.91	205.02	67.6	110.57	65.08	40.96	68.47	79.91	110.07	50.78	266.44	30.72	63.92	75.25	104.49	117.14	125.35	113.03	20.125	75.43	82.26	93.78	13.13	74.65	47.09	84.26	91.76	38.69	77.34	32.89	38.06	219.12	42.3	155.54	0	50.57	21.149	73.58	62.42	42.44	40.01	37.1	23.06	69.83
in_house_3	no_mlpa_146	108.25	108.25	436.66	117.6	485.44	277.85	60.73	89.7	46.67	71.26	41.13	77.49	146.3	67.42	400.54	26.06	58.68	198.32	105.38	111.29	116.73	148.78	34.625	92.36	127.3	86.82	3.07	71.74	26.69	106.77	108.22	51.64	51.14	32.5	57.46	393.91	34.28	127.4	0.02	38.09	8.446	101.75	76.78	33.51	33.11	15.82	26.99	40.62
in_house_3	no_mlpa_147	238.71	238.71	680.06	220.91	647.99	542.61	184.46	271.05	175.87	106.97	143.82	209.25	310.47	88.84	705.52	107.76	107	176.43	244.14	366.51	257.2	230.75	85.702	191.02	244.39	161.61	22.14	259.24	106.12	167.57	260.7	145.62	219.51	100.14	169.97	498.98	138.54	416.39	0.39	160.53	65.238	165.15	193.25	123.19	120.77	80.12	69.44	292.04
in_house_3	no_mlpa_148	337.87	297.15	1199.19	305.94	999.96	961.17	303.5	424.85	337.87	278.13	235.85	343.81	371.42	239.43	1264.09	139.66	256.25	410.86	402.17	547.8	338.73	506.61	108.356	274.39	305.88	286.12	39.08	390.48	110.28	400.75	499.99	193.74	371.42	263.76	182.83	1071.81	177.09	716.95	0.06	238.03	70.198	313.07	365.27	146.84	143.57	170.12	97.41	440.25
in_house_3	mlpa_neg_149	184.16	143.9	476.62	175.43	432.94	384.08	131.71	185.54	184.16	106.07	93.31	199.19	222.49	65.9	464.64	92.45	146.67	157.57	180.3	258.09	191.05	219.77	43.779	116.87	227.52	136.11	10	167.86	67.39	158.57	212.2	96.21	139.2	100.19	88.71	362.41	94.48	315.26	0.12	101.11	31.218	128.73	147.61	72.78	77.12	83.78	46.78	182.1
in_house_3	mlpa_neg_150	206.4	205.63	775.59	148.73	647.59	518.86	191.06	206.4	217.6	126.6	153.43	188.77	279.17	129.27	631.01	82.5	186.05	223.88	240.66	329.88	275.71	294.42	61.702	176.36	303.3	158.85	14.46	185.4	81.54	217.97	271.05	78.62	225.33	140.09	122.37	531.61	140.59	427.09	0.14	107.64	47.208	185.35	181.89	94.28	112.45	107.93	65.13	174.61
in_house_3	no_mlpa_149	303.67	315.95	1064.7	228.69	1029.72	662.36	216.26	286.36	303.67	211.39	223.38	263.23	462.21	170.25	1102.87	112.49	226.06	351.53	339.47	420.77	367.68	403.87	88.644	211.15	366.18	255.25	32.21	283.66	123.31	336.03	388.8	147.29	276.72	189.37	168.7	567.87	207.61	662.31	0.02	191.38	67.772	269.38	275.69	134.06	156.96	164.94	92.93	329.68
in_house_3	mlpa_neg_151	263.53	283.83	932.91	153.59	815.27	485.55	170.71	263.53	251.34	140.77	181.77	240.62	367.51	143	931.26	98.82	177.72	239.1	179.36	436.17	310.56	278.34	96.548	255.48	297	197.07	40.02	308.25	100.58	280.75	393.43	141.7	277.59	193.78	114.52	852.45	212.32	579.33	0.1	210.75	92.673	206.85	230.79	125.53	142.88	145.23	87.84	317.9
in_house_3	mlpa_neg_152	198.55	187.18	773.45	170.25	585.04	501.43	172.97	206.55	198.55	126.44	166.17	178.52	270.69	127.32	672.7	76.21	162.46	203.84	218.87	346.05	237.6	297.62	64.904	175.94	230.79	203.9	13.78	232.63	75.8	239.01	309.2	120.91	193.81	154.67	109.11	681.62	103.89	515.28	0.12	146.47	31.762	185.2	162.72	67.22	67.59	104.78	63.78	211.81
in_house_3	mlpa_neg_153	227.31	227.31	702.06	184.84	683.07	435.57	141.4	231	158.67	117.55	153.51	208.15	311.59	119.3	655.68	87.33	146.97	227.13	193.32	365.66	242.27	252.85	86.096	164.93	228.25	154.99	27.83	233.94	84.92	219.01	250.12	135.94	207.63	133.46	129.76	572.38	106.84	426.1	0	129.88	42.139	183.16	202.92	110.7	146.08	109.17	62.9	277.32
in_house_3	mlpa_neg_154	195.74	195.74	569.95	165.72	675.6	444.5	172.53	202.61	169.82	94.94	145.12	154.22	250.65	98.2	618.77	69.04	114.31	171.41	200.69	303.8	271.31	227.28	61.894	150.09	233.26	121.78	8.43	174.62	94.1	148.56	216.49	94.12	179.91	96.85	92.43	468.8	111.6	390.08	0.32	129.68	29.01	141.2	176.04	101.61	92.12	75.64	64.85	225.28
in_house_3	no_mlpa_150	105.94	86.29	230.98	94.33	348.65	105.94	39.7	109.47	122.82	67.35	22.89	79.25	118.06	52.93	165.95	33.82	75.14	119.74	51.77	185.3	121.08	229.99	22.731	69.61	95.69	127.39	2.64	102.09	50.55	102.09	72.18	32.47	124.65	64.42	29.04	447.35	70.18	228.83	0	65.32	35.248	117.64	42.16	42.17	63.49	48.72	16.38	115.06
in_house_3	mlpa_neg_155	41.24	29.87	106.22	48.84	136.15	71.4	25.67	30.89	41.24	28.51	23.34	25.4	67.47	20.26	99.04	6.58	37.23	33.29	26.41	91.37	42	62.68	9.635	23.98	45.32	53.06	1.1	32.22	13.41	30.35	49.31	20.11	48.87	15.62	15.69	126.39	18.26	83.29	0.17	22.19	6.248	31.34	14.05	18.76	19.31	21.44	4.42	36.6
in_house_3	no_mlpa_151	90.38	83.47	328.43	80.58	281.24	191.44	72.37	103.01	90.38	61.13	47.44	75.54	122	67.48	203.42	37.42	92.37	82.29	85.68	170.63	109.88	157.08	16.087	72.99	102.52	100.05	6.17	108.05	44.56	78.74	122.39	39.18	90.52	53.68	48.5	324.9	49.46	235.94	0	47.97	24.525	79.98	59.09	43.15	70.91	47.99	21.9	111.65
in_house_3	mlpa_neg_156	143.32	87.98	470.37	120.45	325.41	281.72	93.91	192.5	143.32	63.53	84.4	119.39	148.76	62.1	413.71	45.66	84.82	149.59	119.73	276.5	139.29	226.26	34.317	101.06	118.08	160.71	13.12	162.2	65.24	131.67	147.45	86.55	120.1	60.6	86.22	413.07	63.09	259.83	0	88.15	18.03	145.99	124.68	60.92	68.7	78.96	43.38	187.97
in_house_3	no_mlpa_152	33.13	33.13	94.44	30.43	134.39	80.96	16.71	55.28	20.15	24.87	18.39	32.62	59.12	9.74	102.76	16.35	25.96	44.38	29.73	74.42	56.79	64.97	9.625	28.31	52.91	38.95	6.24	28.81	18.16	44.9	48.17	18.33	38.92	24.56	10.67	179.2	16.74	81.03	0	13.91	15.119	24.1	18.71	14.45	34.42	27.01	7.62	62.26
in_house_3	mlpa_neg_157	200.75	119.32	673.9	203.17	325.3	462.25	119.7	200.75	180.95	108.69	146.65	116.67	173.34	84.13	523.06	66.53	119.72	141.8	107.95	264.51	190.43	241.5	70.077	92.63	175.69	191.07	11.06	163.9	78.21	149.85	225.94	97.47	194.25	121.48	104.56	680.66	85.57	409.62	0	120.72	48.396	215.76	157.34	78.34	84.49	79.16	47.22	195.17
in_house_3	mlpa_neg_158	197.06	121.66	520.89	197.06	387.99	302.05	109.08	245.91	110	95.65	89.65	190.68	197.01	87.87	471.57	75.26	96.46	191.16	109.84	321.96	152.16	255.54	41.702	140.09	135.88	174.46	14.69	252.17	74.52	175.27	174.31	153.88	124.96	111.1	100.67	626.25	88.8	359.66	0.24	158.29	31.545	169.06	125.38	87.81	94.97	104.8	44.56	305.36
in_house_3	no_mlpa_153	135.17	103.28	328.75	135.17	401.22	242.92	92.2	145.34	80.24	70.34	83.26	99.46	142.98	73.97	301.77	30.5	78.29	111.42	82.76	184.95	108.41	226.04	33.279	87.69	108.88	128.68	5.03	104.88	63.1	112.87	117.52	49.07	122.59	74.07	60.21	500.12	65.03	197.8	0	82.81	44.475	166.75	82.04	54.69	67.75	79.57	18.2	133.31
in_house_3	no_mlpa_154	1117.44	1234.04	3094.67	879.87	3302.28	2160.86	782.52	1117.44	804.35	700.1	500.18	949.77	1338.83	646.17	2510.45	416.44	602.19	1019.15	1004.82	1287.36	1222.63	1449.07	275.192	799.98	1345.7	539.99	67.6	902.1	462.97	999.01	931.98	547.91	843.8	598.08	462.97	2244.84	626.43	1783.21	0.36	676.99	146.861	610.8	908.54	435.45	529.3	409.68	275.61	1384.59
in_house_3	mlpa_neg_159	537.18	537.18	1647.27	486.49	1449.35	1348.32	485.55	579.13	445.96	345.72	278.64	462.92	657.9	288.21	1457.7	253.64	361.89	493.66	692.05	680.27	593.69	729.84	193.029	317.6	733.51	314.02	53.21	471.28	233.71	567.59	592.64	249.76	457.19	312.3	296.17	1196.97	330.93	1003.56	0.34	364.09	114.139	360.62	475.94	237.57	252.95	244.09	156.49	782.43
in_house_3	mlpa_neg_160	675.8	717.33	1771.6	662.91	2052.57	1588.76	568.33	675.8	604.26	436.11	350.25	610.21	876.15	371.37	1755.49	271.18	419.17	572.92	672.63	906.75	813.58	1021.47	171.904	512.38	988.89	398.59	58.41	588.63	260.44	743.05	625.45	337.94	659.56	349.76	314.38	1661.93	381.47	1163.95	1.09	463.74	153.733	458.05	522.3	340.08	356.62	276.21	158.61	922.95
in_house_3	mlpa_neg_161	869.31	1208.47	2668.3	783.45	2960.48	1904.73	781.33	869.31	699.37	520.35	466.12	786.46	1325.73	541.73	2680.37	382.79	526.44	861.67	953.28	1058.96	1001.91	1046.31	270.471	718.74	1129.53	446.21	78.58	912.25	463.82	801.68	903.63	530.05	893.94	447.44	552.61	1760.72	565.14	1482.24	0.23	566.33	191.386	549.98	852.74	428.32	508.08	419.04	298.28	1303.5
in_house_3	no_mlpa_155	924.67	924.67	2401.51	697.51	2506.94	1386.79	601.39	946.3	688.31	412.97	456.29	711.75	1137.9	467.63	2229.5	308.48	473.55	680.38	593.68	1159.87	989.54	913.13	267.702	665.96	755.05	429.89	52.27	915.7	403.77	784.07	823.67	456.93	862.98	483.72	363.48	1960.17	646.56	1556.32	0.83	688.81	194.436	482.57	728.46	463.08	447.28	373.45	265.23	1443.25
in_house_3	no_mlpa_156	688.47	924.63	2329.12	652.32	2445.26	1554.17	635.79	688.47	561.91	474.24	498.96	600.01	1102.54	419.64	1920.49	307.22	454.56	722.19	694.46	950.73	952.24	981.22	222	464.49	946.26	382.2	38.98	629.3	352.75	717.44	729	403.54	709.78	412.87	390.92	1596.17	472.76	1487.7	1.04	452.38	133.95	462.12	675.24	328.81	397.08	342.31	232.74	894.18
in_house_3	mlpa_neg_162	749.41	939.21	2001.54	610.15	2150.52	1510.75	564.32	749.41	559.72	330.87	506.6	591.54	1092.53	362.93	2189.58	248.16	401.66	571.36	610.04	873.5	797.68	684.82	202.538	507.56	850.17	309.9	46	723.16	312.79	526.13	720.06	343.03	833.84	350.86	443.18	1503.36	457.4	1250.77	0.47	466.95	149.554	436.44	692.26	369.19	378.62	242.26	208.33	1031.42
in_house_3	mlpa_neg_163	1012.42	1305.5	2818.31	820.23	3355.41	2115.42	836.47	1012.42	891.21	519.2	515.97	766	1570.62	584.37	2994.89	395.88	612.96	844.12	870.42	1122.19	1244.7	1100.75	249.163	662.26	1433.75	466.05	65.99	877.81	536.71	868.62	977.79	516	1168.59	503.47	579.88	2021.44	754.58	1688.94	0.71	615.86	307.475	596.77	829.53	565.24	556.85	353.61	320.81	1437.45
in_house_3	mlpa_neg_164	291.19	286.58	1109.63	291.19	1030.21	721.22	233.94	398.87	219.77	212.8	184.25	287.23	324.02	163.69	838.15	116.69	151.8	290.93	290.71	393.92	315.52	380.12	93.077	217.64	396.06	266.91	17.46	262.73	135.41	275.28	353.69	153.65	308.06	156.41	169.06	782.7	182.67	526.78	0.1	223.7	61.277	244.84	230.64	134.02	154.67	129.14	78.16	461.43
in_house_3	no_mlpa_157	176.25	176.25	587.8	146.95	542.95	430.51	127.53	207.35	131.38	99.83	114.14	143.2	220.62	106.4	524.12	82.23	111.51	160.78	155.16	254.06	187.34	247.64	63.106	126.39	240.88	145.09	15.42	144.19	77.4	213.46	220.37	111.88	154.69	99	106.15	467.35	134.33	359.1	0.27	124.42	30.228	120.51	153.15	73.51	70.06	81.48	45.69	260.84
in_house_3	mlpa_neg_165	281.21	299.83	861.76	266.72	770.07	626.11	210.71	281.21	234.76	189.91	217.05	241.11	291.52	164.62	723.2	104.34	185.48	238.39	282.62	333.83	284.94	379.02	78.077	206.94	363.3	230.28	18.62	234.45	109.51	248.06	276.15	127.37	240.51	160.34	144.36	687.05	135.75	476.72	0.09	184.53	55.802	193.58	217.8	138.76	148.3	106.2	69.24	364.34
in_house_3	mlpa_neg_166	269.94	218.12	899.49	269.94	639.75	615.38	195.77	337.27	158.28	121.61	195.61	235.24	296.7	120.35	905.41	113.57	124.54	260.55	237.57	315.47	232.92	243.85	82.019	213.25	274.54	211.03	31.78	335.65	110.57	234.91	289.01	177.77	262.98	122.97	184.95	563.49	124.43	492.01	0.26	236.73	65.644	205.88	278.18	152.52	149.3	110.85	90.77	386.74
in_house_3	mlpa_neg_167	260.21	260.21	638.81	177.08	641.54	448.54	131.14	261.29	195.31	109.91	156.27	154.67	330.53	149.82	580.29	87.95	102.63	248.35	176.86	241.35	275.07	203	66.846	157.94	218.94	197.46	16.22	200.18	94.8	203.13	251.41	119.59	268.79	122.26	127.41	633.07	161.33	382.08	0.04	136.02	46.515	182.46	181.2	92.89	122.5	113.72	57.9	288.29
in_house_3	mlpa_neg_168	647.67	647.67	1957.96	572	1447.26	1417.35	539.15	689.33	494.03	367.24	399.67	479.82	791.44	413.77	1801.32	226.2	311.99	540.02	565.28	769.21	636.21	631.08	177.712	409.56	660.65	488.35	59.91	728.44	277.48	676.8	766.96	373.51	566.2	378.59	451.71	1338.29	330.09	1164.44	0.89	512.6	83.396	464.29	661.71	277.88	375.07	319.52	221.14	912.29
in_house_3	mlpa_neg_169	280.77	268.86	934.16	280.77	744.16	545.52	197.79	423.25	197.2	114.46	203.15	284.55	389.55	155.49	883.2	77.7	157.42	209.47	209.81	402.65	305.08	211.07	94.683	228.58	273.93	188.08	29.7	383.03	105.78	194.98	285.72	179.03	368.52	131.23	229.23	691.2	142.19	538.59	0.07	290.87	85.04	217.02	347.14	202.11	158.46	116.95	100.92	561.6
in_house_3	mlpa_neg_170	424.17	424.17	1301.95	411.86	1065.82	910.51	320.8	500.61	281.36	182.59	304.76	358.24	503.32	264.2	1221.45	161.22	169.5	301.6	314.27	596.53	480.77	391.38	125.106	313.67	454.26	279.23	40.78	467.07	187.52	351.59	462.31	196.56	406.13	212.27	273.88	907.41	188.71	744.22	0.41	283.68	86.941	301.73	408.64	235.1	229.39	176.95	131.16	659.15
in_house_3	no_mlpa_158	432.67	363.5	1343.21	432.67	1235.96	839.47	299.99	595.44	384.46	347.41	201.46	369.17	405.6	384.76	1148.45	143.46	283.55	596.41	394.84	701.9	368.65	745.19	135.548	282.84	471.53	515.69	27.8	426.4	194.27	554.85	466.13	212.13	448.5	346.72	233.64	2495.6	251.28	1076.8	0.32	285.31	80.376	521.63	320.14	210.6	194.43	314.17	111.2	602.49
in_house_3	mlpa_neg_171	224.03	182.14	677.8	224.03	680.94	484.86	145.86	242.1	216.07	111.92	120.85	192.63	242.55	121.51	470.66	61.69	149.35	194.75	176.61	364.22	216.84	320.36	53.538	132.65	292.35	179.82	20.01	217.47	85.84	178.32	205.11	126.04	185.36	149.16	127.22	588.7	91.86	521.79	0.28	131.69	28.495	156.66	190.16	92.42	104.5	116.97	60.85	332.75
in_house_3	no_mlpa_159	245.93	245.85	854.68	245.93	845.95	674.49	205.78	286.58	225.89	159.6	163.48	233.44	321.69	143.93	778.19	86.23	214.94	271.54	261.89	418.13	277.3	373.8	88.356	203.69	419.6	264.38	16.85	319.38	107.05	231.03	337.76	114.09	314.24	142.39	139.18	880.02	153.11	564.6	0.11	163.66	65.356	255.24	206.52	120.11	144.35	120.08	67.3	374.14
in_house_3	no_mlpa_160	212.05	213.19	406.13	155.04	532.76	332.61	106.53	212.05	116.39	83.69	89.22	124.7	213.52	74.94	432.49	41.6	89.02	136.35	150.96	217.44	161.29	185.64	28.712	114.1	169.06	107.83	14.34	153.44	52.88	106.68	153.45	87.5	140.94	64.4	79.11	450.75	71.78	214.7	0.08	87.79	30.287	104.24	103.7	74.43	63.71	66.12	36.3	187.99
in_house_3	mlpa_neg_172	317.94	289.51	1090.06	317.94	989.48	634.92	232.4	437.37	228.71	203.88	239.82	246.57	440.71	201.22	1111.12	130.35	163.95	285.27	246.51	456.57	363.63	363.62	114.135	263.76	326.72	312.63	34.63	385.08	146	283.9	445.67	154.45	420.5	201.78	207.88	1379.18	219.72	661.62	0.21	250.99	76.02	251.97	333.91	194.91	196.58	178.96	108.62	519.28
in_house_3	no_mlpa_161	228.78	228.78	706.27	220.76	662.5	470.64	205.03	333.06	144.94	135.4	152.49	162.3	256.79	134.25	557.9	67.85	134.23	140.62	174.84	269.18	227.25	268.71	55.74	136.54	232.29	185	11.56	182.92	88.58	170.05	244.78	132.61	213.21	108.64	125.82	630.93	89.29	425.47	0.19	132.9	29.119	166.18	164.25	84.41	86.7	99.08	67.63	291.54
in_house_3	mlpa_neg_173	157.27	157.27	485.22	141.78	488.89	356.71	143.21	243.25	139.38	85.69	139.46	132.43	234.3	106.1	501.3	49.22	91.01	130.45	114.36	218.51	175.15	188.43	50.317	110.37	174.6	127.09	7.42	159.43	61.1	135.3	175.3	83.66	198.67	75.17	99.2	550.45	89.23	302.86	0	97.12	31.921	105.56	123.01	81.16	73.77	85.94	38.89	227.98
in_house_3	no_mlpa_162	335.18	350.47	1002.71	277.43	835.33	840.56	238.05	335.18	223.36	167.56	192.59	251.07	421.79	162.52	791.19	85.65	167.59	289.49	281.69	403.41	327.04	423.8	86.346	185.84	398.87	253.15	15.05	278.08	128.26	282.8	309.46	168.1	260.77	128.31	181.26	881.41	145.09	557.17	0.35	177.7	44.644	212.93	251.46	118.79	139.59	134.22	81.73	405.83
in_house_3	no_mlpa_163	435.46	418.55	1346.51	435.46	1308.86	1069.87	341.48	459.79	316.47	293.32	357.66	358.54	459.16	284.86	1123.72	232.23	223.47	438.66	419.61	598.32	433.61	614.79	154.423	298.02	477.82	356.38	32.86	261.78	166.87	381.71	483.74	223.78	437.41	250.83	226.15	1533.25	217.85	936.68	0.01	271.72	136.554	282.56	417.32	220.07	202.07	171.46	117.08	617.02
in_house_3	mlpa_neg_174	411.57	480.74	1186.78	381.64	1313.62	840.33	295.36	405.32	411.57	214.02	272.22	316.64	549.28	249.43	1012.46	127.59	273.23	380.12	384.93	566.51	476.58	469.36	126.144	220.94	489.93	325.4	20.92	393.56	184.89	392.42	442.59	219.15	415.56	266.07	242.87	1487.83	296.2	957.41	0.61	305.31	107.465	329.91	380.99	162.55	233.19	308.31	121.11	648.08
in_house_3	no_mlpa_164	617	738.98	2213.71	584.78	2134.05	1514.95	528.64	617	600.26	262.77	447.49	495.24	729.95	320.07	1663.16	260.97	473.02	456.33	583.78	893.54	726.53	768.82	223.202	435.3	843.09	422.35	33.39	612.06	296.01	495.01	664.18	329.65	647.34	310.01	352.6	1860.89	376.63	1173.01	0.6	395.81	163.95	392.74	494.86	331.7	336.33	305.67	167.03	967.06
in_house_3	no_mlpa_165	481.35	481.35	1370.35	420.46	1288.45	955.02	319.55	499.94	307.61	277.62	340.94	406.39	565.79	285.77	1416.96	178.36	244.69	427.34	427.9	613.11	489.34	552.33	152.788	327.6	509.56	366.66	36.11	439.24	187.71	419.09	480.04	279.33	457.64	197.17	332.82	1340.03	268.96	828.56	0.26	335.6	115.96	351.68	442.2	264.34	283.04	232.28	143.44	707.17
in_house_3	mlpa_neg_175	400.86	384.63	1108.53	400.86	1119.46	713.62	241.73	531.83	291.97	203.32	297.31	374.09	546.07	280.02	1113.66	189.86	229.63	421.35	303.21	620.66	491.5	385.53	137.596	294.61	425.25	372.83	40.4	467.47	154.84	408.05	436.23	231.51	514.07	224.19	237.93	1492.45	324.56	778.53	0.38	378.67	104.366	300.85	379.97	234.09	216.94	209.58	128.99	815.47
in_house_3	mlpa_neg_176	1053.8	1112.51	3690.66	1043.45	2482.96	2595.22	773.82	1053.8	800.57	728.25	810.16	728.62	1343.02	842.08	2764.17	430.49	592.76	1027.79	850.2	1266.54	1254.14	1312.75	363.702	682.13	888.19	1007.53	66.47	1020.72	465.24	1290.66	1423.64	527.49	967.77	793.03	670.78	3255.54	699.44	2231.68	0.87	831.87	269.545	800.56	1178.81	529.24	652.01	673.37	405.52	1532.04
in_house_3	mlpa_neg_177	345.44	345.44	1151.76	321.86	931.45	836.16	263.08	435.86	246.49	188.02	350.15	333.05	521.16	227.5	1179.96	141.81	185.74	321.2	284.98	482.51	381.03	349.52	121.087	272.57	375.59	243.57	34.51	388.09	146.24	334.97	462	216.15	411.44	200.86	344.85	1056.2	243.37	814.69	0.37	317.99	88.683	300.09	361.52	255.06	201.65	219.79	123.14	640.53
in_house_3	mlpa_neg_178	481.98	486.52	1470.19	439.12	1442.46	1234.27	420.13	481.98	357.55	286.81	355	388.74	577.19	271.45	1329.62	181.01	261.75	464.27	274.78	617.86	585.3	559.97	160.702	323.74	537.34	385.7	41.83	431.55	199.41	459.12	543.93	264.67	468.48	281.47	302.34	1443.18	300.56	923.88	0.4	366.07	118.366	354.82	467.58	241.58	285.06	238.87	156.95	783.19
in_house_3	no_mlpa_166	325.44	241.22	1379.3	325.44	877.1	656.83	258.58	458.33	217.92	217.88	237.68	294.95	341.23	247.23	1284.42	190.86	173.79	357.54	373.94	438.46	326.16	528.86	119.115	256.8	346.43	344.26	24.78	351.64	91.38	349.54	383.33	153.02	249.54	225.19	232.78	1592.03	154.84	670.3	0.09	232.19	41.188	299.58	262.01	132.83	128.34	206.76	86.48	537.74
in_house_3	mlpa_neg_179	90.59	65.81	351.69	90.59	329.04	177.62	85.76	114.58	86.39	51.61	89.3	65.97	113.33	39.03	368.02	68.55	73.27	84.28	76.01	138.2	92.67	134.41	29.394	64.19	158.53	92.5	7.52	107.48	30.8	81.05	103.71	62.89	84.44	60.02	62.94	315.41	54.79	179.2	0	56.37	24.03	64.51	105.29	43.65	50.1	36.14	30.55	141.68
in_house_3	mlpa_neg_180	304.07	267.86	1006.77	304.07	831.89	485.62	197.05	400.33	191.63	138.93	225.1	276.2	352.54	135.45	1035.81	222.08	158.08	256.17	247.86	411.02	259.43	379.15	95.875	244.63	329.08	213.34	22.71	311.86	119.69	246.73	286.06	190.98	277.46	118.07	170.85	1028.82	145.11	506.47	0	255.93	68.396	235.2	246.34	200.22	132.34	140.55	69.86	539.97
in_house_3	mlpa_neg_181	350.47	350.47	1269.19	301.84	1237.63	658.74	215.12	444.94	238.12	218.17	213.64	312.43	521.21	282.23	1494.82	206.92	129.68	429.87	311.71	440.44	343.52	576.62	119.25	313.35	350.18	271.73	23.37	346.24	161.49	336.74	328.35	239.53	385.75	169.81	258.65	1576.7	159.57	508.51	0.14	281.8	99.198	418.12	306.37	223.63	179.05	246.94	97.9	625.91
in_house_3	mlpa_neg_182	169.42	169.42	743.51	157.69	618.83	293.06	139.88	217.43	125.58	100.46	138.51	146.71	206.78	98.55	689.68	102.31	93.89	190.45	103.14	244.18	241.26	195.9	66.885	139.69	196.57	210.08	20.09	198.48	79.54	165.77	204.52	89.43	178.05	84.82	119.22	748.14	101.03	286.7	0.02	150.66	33.218	109.95	189.36	73.64	101.64	86.18	43.76	309.99
in_house_3	no_mlpa_167	218.13	218.66	811.19	213.12	586.61	303.36	173.48	218.13	125.66	178.36	188.32	177.01	252.34	180.57	870.97	111.23	96.22	268.97	185.59	255.64	267.98	422.11	59.365	175.89	195.18	233.96	14.88	175.63	78.34	234.66	231.8	90.32	203.17	166.93	126.44	1085.64	97.44	455.01	0.04	167.59	51.564	274.29	179.02	85.14	109.42	175.19	74.56	311.26
in_house_3	mlpa_neg_183	158.44	158.44	740.51	154.37	482.33	359.29	135.22	206.17	120.68	104.84	154.77	131.8	255.56	120.96	921.45	91.82	84.98	190.49	160.26	225.05	119.73	192.38	70.308	151.4	155.56	146.54	15.29	201.68	78.03	143.09	208.65	105.69	177.61	70.84	223.22	707.34	118.22	338.9	0.12	129.93	45.941	171.43	205.66	102.11	109.09	97.88	63.27	305.46
in_house_3	mlpa_neg_184	261.56	260.05	1152.42	261.56	845.37	564.85	228.72	330.57	160.43	127.04	184.77	207.87	319.38	127.55	1207.96	147.19	104.01	247.58	188.88	397.14	232.97	368.6	116.298	201.61	254.82	223.71	29.79	257.65	115.88	194.4	344.21	174.3	295.09	120.07	204.6	755.32	113.46	440.83	0.21	199.09	65.97	223.44	290.42	120.67	151.42	117.55	117.73	473.32
in_house_3	mlpa_neg_185	650.88	607.7	2215.19	613.96	1852.78	1341.21	486.6	807.31	650.88	342.33	355.01	591.73	746.13	302.01	1522.41	233.64	346.66	587.58	571.7	856.02	668.32	632.45	206.885	459.44	774.98	490.58	48.2	593.77	290.88	485.77	804.08	371.7	563.13	333.41	342.76	1735.16	326.31	1041.9	0.23	413.52	70.683	315.03	459.72	252.56	355.53	269.62	174.45	1021.7
in_house_3	mlpa_neg_186	212.6	206.03	569.1	188.39	612.67	412.97	143.03	217.22	212.6	131.99	151.01	191.37	226.4	119.85	421.4	78.78	156.34	190.13	157.1	286.71	208.29	232.49	60.115	164.45	255.03	172.17	10.72	209.72	73.49	181.1	190.75	96.64	162.72	108.88	80.28	547.85	93.06	284.67	0.1	139.17	40.366	102.15	157.5	97.93	107.93	62.59	53.39	324.26
in_house_3	mlpa_neg_187	560.74	511.66	1592.97	560.74	1430.24	1194.11	432.56	640.88	421.28	261.54	308.24	412.01	544.79	284.86	1162.09	189.32	284.21	473.83	411.64	759.01	435.84	699.84	151.49	410.36	528.33	457.04	33.12	476.8	187.55	438.33	517.52	290.61	439.56	242.59	264.58	1554.35	205.67	942.7	0.38	305.47	80.545	335.69	414.08	232.96	205.34	259.58	134.97	877.31
in_house_3	no_mlpa_168	510.43	510.43	1515.46	396.86	1296.71	835.33	323.66	586.31	320.49	261.05	318.89	369.92	593.32	311.15	1176.66	145.73	203.85	518.75	383.32	575.27	456.91	641.2	155.885	319.87	500	345.08	30.05	432.98	218.68	443.28	543.85	227.8	442.26	257.87	249.04	1385.8	208.34	725.02	0.73	261.02	89.98	373.68	350.65	216.36	238.47	243.53	115.37	642.05
in_house_3	no_mlpa_169	546.29	546.29	1732.31	432.54	1540.39	868.09	338.02	730.05	375.64	278.86	291.65	466	701.86	414.94	1318.82	154.79	310.96	550.82	288.12	698.33	619.43	557.07	153.683	390.32	603.32	448.6	49.81	574.44	255.24	574.43	611.63	311.75	683.48	374.07	343.09	2034.35	392.91	955.85	0.09	441.31	160.505	402.87	429.66	284.6	333.7	348.41	174.77	1098.19
in_house_3	no_mlpa_170	361.68	350.25	1058.97	361.68	916.16	768.54	271.46	443.21	262.51	257.8	255.25	334.64	467.05	225.29	748.27	152.3	203.17	333.3	300.01	485.75	436	489.08	110.115	285.38	340.4	327.8	29.66	386.4	141.93	362.04	420.11	203.51	308.25	170.2	221.05	1088.2	187.4	625.57	0.12	247.12	79.465	251.96	238.32	164.86	194.69	216.92	89.76	561.18
in_house_3	no_mlpa_171	291.68	291.68	852.38	195.99	720.36	559.4	177.17	350.37	210.3	107.57	219.6	249.66	454.14	149.66	715.05	68.57	156.73	242.34	184.53	324.39	300.42	262.23	101.221	185.52	280.7	161.08	18.37	282.75	116.35	211.72	331.07	149.04	322.06	113.3	182.85	653.72	144.6	372.21	0.03	166.76	48.723	147.18	220.1	153.02	168.14	111.53	78.39	416.12
in_house_3	no_mlpa_172	639.12	639.12	2278.49	496.63	1481.92	1427.92	499.67	700.63	486.59	355.24	450.75	537.63	812.16	450.83	1667.61	165.46	349.34	612.72	493.21	764.07	658.73	704.16	188.577	405.82	702.7	557.67	49.51	606.81	232.31	583.46	762.85	301.36	709.65	343.27	418.46	2290.86	308.73	1043.67	0.42	453.12	153.287	544.84	615.39	337.52	354.75	361.73	202.99	1033.31
in_house_4	mlpa_neg_188	7626.4	2153.7	12440.5	3180.09	23511.5	10213.4	6354.88	7626.4	12271.9	2917.93	4673.79	11184.5	7014.71	1353.8	9816.33	3122.83	4735.07	4637.18	3970.91	22163	12215.7	5457.83	2172.85	4639.96	9704.25	4004.88	5323.48	6896.84	3379.48	1765.26	5684.46	5370.49	6540.51	1997.22	2948.17	8964.32	6064.88	20379.5	0.21	3412.06	1476.51	2706.09	5803.33	2002.7	3631.61	1594.29	2669.81	4498.42
in_house_4	no_mlpa_173	8193.36	1692.16	12725.2	3457.21	22267.7	10252.8	7221.33	8193.36	10989.5	5393.56	5495.39	13693.5	6678.89	2055.58	11523.6	3611.44	5769.32	8430.88	3897.4	30912	11557.8	11488.6	2703.64	5623.35	9585.21	11145.8	6629.45	8746.31	2410.24	4197.05	5853.93	6972.9	6314.03	4813.92	3910.71	28339.8	5789.95	30664.5	0.39	4772.18	2050.14	10175.6	6527.17	2928.79	3244.85	5778.28	3057.71	6108.46
in_house_4	no_mlpa_174	6341.8	1615.54	9645.36	1616.54	16597.3	9808.35	5338.82	4794.04	10147	6341.8	5080.35	5836.7	6314.34	2133.29	10103	1974.2	4327.86	11415.8	3798.87	17933.3	10233.5	15698.6	1732.52	2876.39	7795.31	20084.1	7192.38	6033.63	1813.77	3372.83	5768.52	2626.5	4196.2	4876.44	3232.56	21815.6	3289.23	23482.4	0.27	2308.4	1001.84	8041.6	5302.38	946.56	2136.17	3787.19	1799.9	2398.97
in_house_4	no_mlpa_175	1568.14	254.01	1568.14	301.71	4959.34	2362.38	1334.9	1296.09	2934.62	2023.12	1146.35	1626.74	2183.76	741.57	3291.52	594.65	1103.27	2717.2	815.02	4834.49	2723.48	3773.67	532.221	947.44	1960.12	4783.67	1994.87	1990.25	686.73	1164.61	1716.39	993.54	1661.64	1046.39	1071.72	8293.52	1018.26	6062.78	0.06	789	562.307	3084.14	1581.46	428.99	713.67	1198.64	611.72	901.16
in_house_4	no_mlpa_176	1395.37	449.96	1657.35	357.96	3685.8	1753.33	1259.55	1292.43	2567.76	1395.37	1338.93	1888.56	1549.55	503.88	2263.41	591.81	1119.88	1857.08	571.88	3979.65	2508.65	2324.09	521.731	780.49	1714.85	3730.97	1459.88	1510.4	443.89	725.91	1235.86	549.58	1446.11	864.4	585.69	6311.78	1119.98	4880.02	0.11	613.35	452.614	1585.02	1027.72	299	463.97	753.71	348	671.68
in_house_4	no_mlpa_177	1909.89	543.41	2282.23	688.56	4620.42	2380.75	1455.4	1909.89	2802.51	1575.75	2107.42	2316.42	1884.13	601.84	2073.94	681.87	1383.56	2242.11	869.57	5482.93	3014.56	3328.3	435.788	985.59	1846.64	4136.99	1665.67	1936.57	469.71	909.7	1366.9	825.6	1231.43	971.35	909.82	5325.05	787.08	5434.87	0.07	952.27	359.178	1721.88	1306.54	347.93	485.83	976.04	450.01	864.6
in_house_4	no_mlpa_178	1630.91	462.17	1630.91	537.72	5234.04	2079.21	1304.42	1578.54	3582.95	2352.11	1770	3159.14	2736.19	924.67	3590.22	919.81	1523.48	2970.38	807.81	8079.47	3778.77	3535.52	599.779	1506.53	2203.43	4233.21	2016.83	2429.05	665.78	1308.57	1448.85	1151.79	2283.02	1325.29	1163.72	10405.5	1403.85	7495.17	0.08	1034.26	729.584	3092.93	1489.47	658.8	752	1444.77	598	1082.93
in_house_4	no_mlpa_179	1703.87	358.86	1770.1	723.95	3742.42	2007.83	1051.4	1703.87	2294.53	1331.72	1249.84	2605.82	1753.31	493.12	2376.59	699.8	893.69	1707.58	640	5374.46	2477.97	2492.44	433.837	985.57	1735.91	3101.54	1401.79	1306.81	560.53	733.88	1023.95	884.79	1503.25	780.4	705.41	6147.39	915.76	4143.89	0.05	801.09	542.01	2076.39	1049.41	403.28	548.99	777.75	363.9	838.88
in_house_4	no_mlpa_180	1812.12	906.43	566	882.67	1444.33	3908.5	1812.12	2350.31	4807.99	2566.9	1926.71	2955.43	3007.92	855.92	684.88	1386.96	1648.36	3534.22	1420.65	7471.68	5128.23	2838.04	836.173	1765.37	4143.54	5979.01	2253.36	2204.34	1001.24	1542.81	2143.24	1607.51	2555.93	1936.53	1033.18	1183.36	1791.36	9220.35	0.05	1345.62	1854.05	2015.65	1728.89	615.87	950.78	1216.62	743.34	1004.05
in_house_4	no_mlpa_181	2940.69	947.09	983.62	1078.86	1509.53	8141.13	3635.63	2940.69	4969.07	3244.82	4010.79	3230.25	2962.1	950.62	1181.24	1553.27	2201.7	3763.23	2713.55	8616.82	5275.75	3141.96	1326.73	1882.22	3951.14	7340.03	3960.02	3159.99	831.66	1402.14	3558.53	1755.74	1904.27	2260.97	2104.57	1402.29	1661.63	11683.5	0.16	1560.11	1269.74	2103.87	3392.96	670.71	851.97	1893.91	1361.73	1157.54
in_house_4	no_mlpa_182	2080.16	836.77	655.54	755.85	1637.1	5393.2	2508.23	2080.16	5569.52	4392.08	2099.56	2818.53	3280.03	1374.12	873.93	1636.71	2590.76	4184.14	1963.78	10621	6119.83	4327.27	1172.87	2151.3	4930.53	8261.98	3447.03	3375.68	1131.82	2247.59	3318.24	1777.84	2892.6	3146.55	1704.69	2662.81	2262.15	17156.5	0.06	1613.54	2295.04	2972.93	2842.05	922.67	1306.81	2582.28	1155.74	1434.28
in_house_4	no_mlpa_183	1014.53	356.63	256	399.88	592.23	2228.03	1110.82	1014.53	2396.41	1882.36	1393.22	1542.12	1354.82	607.65	396.92	774.52	946.96	2227.25	873.47	4398.12	2616.41	1796.48	613.5	999.96	1573	3318.17	1581.2	1629.44	560.55	1202.97	1641.67	1100.78	1050.57	1303.8	967.57	754.85	937.68	6556.63	0.03	808.64	836.96	1319.28	1364.46	381.84	534.45	1038.46	662.01	646.21
in_house_4	no_mlpa_184	4379.9	2653.91	1554.36	2481.37	4379.9	13888.9	5953.36	6547.43	15236	1891.92	6156.47	8768.51	10094.9	589.48	1882.69	3733.15	7073.49	3268.06	4955.33	25382.8	19175.1	1929.68	2722	5344.99	13198.2	3662.35	9736.99	9576.73	2877.02	819.6	8011.97	4638.16	8047.75	1640	4228.42	805.36	6618.47	32925.3	0.35	4867.57	6534.63	1614.77	7261.43	2022.3	3462.72	794.8	2910.25	3324.13
in_house_4	no_mlpa_185	2340.03	774.53	707.13	908.9	1204.49	5109.32	2340.03	2517.27	3297.1	3775.95	1967.35	2308.91	2303.15	1352.03	497.83	1044.61	1564.75	4943.05	1605.58	5375.98	3265.85	4674.09	773.26	1304.49	3296.8	9251.07	2453.34	2284.22	605.45	1940.99	2286.06	1313.82	1109.63	2688.74	1091.88	1164.31	999.85	10297	0.07	962.95	664.683	2766.11	1975.28	426	620.57	2305.58	749.09	879.43
in_house_4	no_mlpa_186	8584.72	5595.09	3731.32	3912.89	8584.72	26404.2	13963.5	10833.6	34229.5	8557.59	7108.49	14811.9	17154.5	2775.47	2904.21	5606.44	14336.4	12873.6	10120.6	38647.2	31628.2	9278.57	4390.71	7464.04	29548.6	16632.4	15672	14045.7	4044.51	4436.83	12863.1	7771.41	7296.16	7919.32	8135.59	2517.71	9047.53	57054.6	0.73	6245.96	4187.4	6712.01	12281.7	1969.63	4929.66	4764.28	4137.65	4676.1
in_house_4	no_mlpa_187	2737.03	733.17	1003.25	1419.77	1344.79	7425.06	3614.5	3224.83	4834.51	2737.03	3960.84	5157.74	3254.06	966.38	1137.99	2163.12	1858.57	3549.82	2932.8	12449.3	5988.4	2884.54	1611.62	3037.54	4598.83	5030.68	4286.72	4186.65	1134.64	1606.84	4287.72	2941.75	1782.52	2135.93	2546.18	1071.02	1991.52	15606.1	0.15	2539.9	1039.46	2030.89	4166.43	928.91	1237.8	1597.76	1726.63	1743.83
in_house_4	no_mlpa_188	2182.97	1140.84	707.31	874.41	1120.6	6047.61	2225.6	3243.99	3634.79	2182.97	1597.35	2252.6	2728.05	870.16	676.69	998.11	1229.76	3842.49	1614.25	4326.38	3235.24	4889.33	674.663	1252.12	3309.1	6867.81	2215.16	2533.63	826.62	1156.33	2531.73	1035.01	2114.7	1462.21	889.62	1667.67	1265.76	7260.3	0.11	847.48	1552.48	2459.52	1657.32	433.62	834	1179.52	525.7	832.1
in_house_4	no_mlpa_189	4604.09	2052.12	1256.01	3076.2	3894.77	15047.4	4604.09	7546.02	14169.8	8774.27	3888.21	9755.89	11970.3	3282.06	2220.48	4249.13	5763.51	10412.5	4221.74	30899.4	19558.8	13978.8	2680.91	6655.27	14544	20105.8	8500.41	13615.5	4789.7	5389.78	8996.75	5693.42	12752.2	7185.22	4484.28	6160.85	6631.18	40931.3	0.37	5644.32	8790.04	10279.7	9083.76	2865.27	4804.85	4960.95	2803.04	4299.73
in_house_4	no_mlpa_190	1152.01	454.41	405.02	748.9	623.11	3516.55	1152.01	1625.23	2163	2329.57	1337.84	1553.89	1713.99	967.1	579.94	822.39	889.33	2446.92	865.96	5317.71	2416.17	3652.42	557.385	1238.95	2121.97	5340.5	1684.87	2396.24	746.51	1307.18	1803.56	1005.77	1715.06	1450.16	775.6	1361.49	812.6	7365.75	0.01	962.59	1158.77	2131.52	1643.04	596.69	656.18	1354.85	574.81	729.96
in_house_4	no_mlpa_191	8892.73	4156.6	3709.09	4221.04	5254.54	37079.8	13429.9	15027.5	16011.8	8892.73	6598.78	14413.2	13951.4	3697.73	4179.47	5105.17	5695	16767.8	8529.33	33001.7	15571.6	18147.6	3559.09	7947.32	12372.9	20536.3	13951.5	15720	3781.79	5123.45	12601.3	7270.89	7493.78	6428.35	8167.18	5059.16	4944.77	40363.4	0.45	4775.44	5499.48	10256.9	11682.8	2514.85	3877.35	4518.85	3984.03	4899.98
in_house_4	no_mlpa_192	2499.35	857.84	904.3	1199.38	1393.66	8823.47	3391.93	3602.9	3732.64	2499.35	3201.7	3521.87	3196.22	926.37	1198.41	1703.73	1391.58	3475.92	1844.14	8611.48	5261.12	3997.62	1215.63	2358.59	2549.65	5310.03	3337.42	4129.28	928.41	1353.53	4039.57	1470.17	2687.28	1886.44	1533.55	1712.27	2196.57	13220.5	0.15	1754.97	1989.55	2285.03	2927.8	849.21	1031.7	1107.63	991.48	1350.79
in_house_4	no_mlpa_193	3469.66	1150.28	1060.42	2484.3	1638.56	10406	3469.66	5992.42	4911.1	3482.38	4215.55	5973.6	5078.58	1537.45	1121.88	2776.05	1988.83	5000.59	2392.08	11872.9	7351	6033.36	1095.28	3601.32	3834.77	8672.86	3602.97	5743.13	1790.85	2165.81	3912.72	3057.28	3707.72	2565.8	2443.99	2263.69	2107.95	10839.4	0.13	2788.27	1972.22	3846.33	4029.59	1456.25	1522.46	1804.84	1194.8	1918.83
in_house_4	no_mlpa_194	2311.01	783.57	758.44	900.38	1057.14	5768.56	2311.01	2770.23	3568.23	2621.61	1608.57	2687.24	3175.54	1112.92	853.96	1133.77	1245.83	4082.75	1398.82	6909.34	3408.71	4670.87	748	1953.63	2764.44	5224.42	2463.97	3139.02	996.91	1664.32	2500.15	1789.03	1928.99	1662.43	1504.55	1423.03	1338.57	8894.72	0.08	1155.6	1236.08	2634.3	2332.7	705.71	965.55	1448.99	837.15	1120.94
in_house_4	no_mlpa_195	2406	1098.06	1163.48	1559.11	1660.46	7991.15	3562.47	4254.65	4487.46	2406	2984.73	3981.79	3977.5	1162.99	948.64	1261.88	1536.4	3900.32	1697.34	7910.02	4543.43	4767.15	936.865	1926.46	3834.29	6179.44	3082.08	3302.07	1303.19	1288.12	2843.7	1713.37	3249.4	1512.65	1591.6	1607.51	1766.61	8268.83	0.08	1298.23	2085.89	3115.39	2882.91	813.34	1122.48	1282.92	960.63	1193.64
in_house_4	no_mlpa_196	1477.05	648.8	553.83	625.89	773.93	3794.01	1766.73	1922.19	2636.12	1477.05	1309.78	1700.38	1678.51	577.53	439.84	666.88	1141.32	2221.97	1516.44	3933.15	2688.93	2183.52	552.76	858.6	2082.32	4667.95	1406.76	1588.77	533.99	991.83	1855.74	643.91	1365.16	870.55	641.88	874.56	819.85	5996.31	0.11	619.61	1030.62	1392.7	1210.11	283.97	392	616.47	435.76	565.88
in_house_4	no_mlpa_197	1944.73	612.14	523.82	800.7	968.76	4251.68	1944.73	2796.98	3241.15	2474.2	1541.04	2440.23	2484.02	994.7	585.94	1076.36	1711.34	3564.8	1307.3	7179.44	3971.18	2949.29	628.769	1419.4	2902.88	6678.32	1985.78	3097.7	746.84	1503.73	2005.18	1231.73	1899.91	1335.69	869.98	1133.87	1156.78	8347.1	0.08	1094.02	1462.41	2279.79	1615.38	567.78	721.94	1081.74	611.99	779.79
in_house_4	no_mlpa_198	3972.3	1094.28	1277.15	1626.84	1866.58	9448.79	3972.3	4682.58	6186.11	5397.61	4143.35	4415.98	4386.05	2144.35	1295.93	2064.95	2761.95	6943.76	3829.8	12657	7267.43	6850.59	1464.6	2877.38	5963.95	12926.6	4727.6	5604.72	1478.4	3292.74	4978.21	2193.69	3161.27	3056.02	1994.76	2163	2257.57	17786.8	0.18	1884.15	2120.41	4941.22	4093.2	873.51	1497	2325.82	1485.31	1721.68
in_house_4	no_mlpa_199	1183.16	413.72	347.52	489.87	731.83	2712.01	1183.16	1310.62	1841.75	1245.41	1017.6	1561.77	1566.24	488.57	421.91	621.77	651.6	1946.04	1068.68	3607.85	2301.67	1669.97	371.827	851.63	1616.27	2860.24	1388.09	1482.33	678.8	899.99	1475.78	855.9	1070.57	577.81	713.97	469.64	354.08	4725.3	0.03	620.19	707.406	1266.28	1252.7	339.96	500.92	638.98	486.44	628.44
in_house_4	no_mlpa_200	3454.7	1650.57	1245.06	1805.7	2245.34	10034.5	3454.7	5470.31	5635.07	3592.27	2523.4	4575.84	4820.37	1617.06	1080.56	2035.61	2337.4	5531.44	2809.58	9445.73	8410.73	5500.01	1202.38	2433.29	6076.98	11522	4387.26	5245.14	1411.65	2494.71	4707.88	1935.79	2832.29	2370.99	1503.64	1498.7	2597.84	16651.6	0.11	1859.93	1435.99	3136.19	2955.81	707.94	1387.58	1747.3	1089.19	1595.85
in_house_4	no_mlpa_201	3540.17	1745.95	1061.7	2486.27	2230.16	7806.81	3540.17	7132.06	8608.98	4509.39	3158.89	8663.76	7186.87	1894.53	1458.94	4602.97	3687.39	5086.94	3774.89	27355.5	14835.5	5080.95	1350.07	5236.24	6315.75	8605.83	4616.15	10070.1	2594.8	3382.54	6125.2	4851.12	4870.36	3260.6	3011.4	2371.78	3773.84	20707.1	0.21	4642.59	3409.7	5064.28	5624.58	2113.81	2476.38	2411.39	1879.95	3531.6
in_house_4	no_mlpa_202	1804.47	606.28	518.55	711.93	875.54	3556.59	1804.47	2124.8	2461.22	2091.54	1577.43	2293.46	2086.04	964.04	565.85	715.52	1012.97	3135	1271.84	4210.62	2918.31	2590.27	480.788	1137.35	2443.68	4063.7	1719.84	1915.32	659.3	1257.85	1744	1010.82	1536.18	1073.55	863.92	787.86	833.4	6834.92	0.01	674.44	1061.43	1989.16	1555.99	443.88	657.96	882.77	529.91	597.95
in_house_4	no_mlpa_203	7610.06	3146.43	2401.2	3123.52	4020	18857.8	7610.06	9094.29	9368.08	8851.38	5642.49	9141.13	9896.07	3846.17	2141.48	3325.88	4005.41	12614.1	5726.09	19431.6	14997.4	11663.8	2366.08	5009.24	11589.5	20162.5	8371.32	10395.2	3365.42	5469.16	8440.52	5590.7	7015.13	5489.31	4073.45	2597.1	4798.03	28921.4	0.2	3860.62	5098.11	9699.83	7242.27	1620.02	3153.33	4169.85	2641.81	3401.39
in_house_5	no_mlpa_204	1155.57	3138.73	1389.95	1155.57	3561.8	3745.15	875.1	1080.49	758.71	618.99	566	1011.19	3413.05	540.54	978	268	327.99	2178.73	1054	836.93	2252.92	1417.57	291.01	769.27	2655.28	242	551.86	956.24	918.98	908.58	1084.78	523.14	1276.7	419.25	381.95	462.97	1095.91	1843.97	0.03	384.49	567.693	1013.52	1177.95	204.94	441.99	220	395.77	369.98
in_house_5	no_mlpa_205	1480	890.35	1353.45	927.78	3301.95	5463.99	1409.29	2319.32	1480	3152.45	913.39	2766.97	5436.65	1351.76	1688.99	1135	874.53	7519.11	1199.92	8380.82	6013.05	4103.82	553.365	2165.49	3665.54	650.98	2125.35	4378.73	698.01	2219.72	2035	1657.64	2259.09	2310.81	1312.94	1456.69	1408	9019.67	0.08	1514.7	1455.49	3385.49	2323.35	481.99	675.97	983.81	422	2123.76
in_house_5	no_mlpa_206	7569.55	7569.55	12148.7	6460.53	15407.3	18670.7	5313.55	9195.45	3981.25	6280.73	3924.16	8749.57	16004.9	4493.33	5362.84	2182.13	1805.77	26685.6	5094.17	9543.7	9860.36	22096.4	1748.55	4708.31	15483	1996.13	4171.7	9874.96	2571.95	5247.12	6320.73	3647.31	4915.56	4129.98	2238.82	2840.8	2984.78	27247.8	0.25	2742.95	2636.27	8984.31	4829.89	1309.66	2035.2	1881.69	1245.67	3214.71
in_house_5	no_mlpa_207	3944.15	4043.46	5704.36	1891.37	7529.41	9770.13	2861.72	3944.15	2072.88	3229.57	2265.59	4254.28	9157.41	2618.37	3206.9	872.95	826.76	15256.7	2371.67	4766.75	4400.05	10365.5	807.173	2093.49	6422.48	919.75	3222.39	4739.33	1235.9	2935.9	3914.01	1883.98	2192.11	2169.5	2466.54	537.96	1348.47	19860.9	0.17	1186.62	1166.77	4789.64	3302.42	551.93	1051.91	1007.22	839.96	1573.36
in_house_5	no_mlpa_208	2844.26	2447.74	5503.79	1236.99	4676.83	8840.5	2195.37	2844.26	1393.96	3489.73	2397.82	2903.74	5470.43	2531.04	3172.64	647.86	624	13220	1773.42	3045.1	3986.68	8427.42	831.288	1330.5	4482.13	1137.23	3080.54	3661.47	643.94	3001.72	3810.34	949.95	1757.65	2660.17	1224.93	1778.74	1414.48	20274.7	0.21	891.03	1078.16	4420.16	2705.03	463.98	680	959.66	721.95	1027.28
in_house_5	no_mlpa_209	13003	13003	15084.8	5450.07	30153.1	38804.3	10057	9980.96	15535.7	11018.5	10718	14205.7	52693.5	5192.6	10026.7	3728.8	10660.2	26501.9	8705.08	38227.3	38719.4	18083.8	2984.66	8432.39	21414.4	2770.57	16189.4	23011.3	6974.49	9607.06	17612.8	7021.34	17193.3	10807.1	11759	4832.03	10759.8	70117.6	0.49	7967.51	8805.26	13897	17161.6	2281.72	6783.03	3815.63	3113.97	7427.45
in_house_5	no_mlpa_210	2139.55	2078.76	2795.7	1219.73	5063.88	9370.16	2139.55	2467.59	2031.82	1662.99	2212.98	2654.89	8787.61	1149.23	2305.05	642.35	801.8	5909.54	1584.79	4410	5316.75	3484.7	636.808	1761.65	4038.1	307.96	2879.74	3254.98	841.45	1343.5	2623.45	1655.93	1868.01	1076.59	1818.78	539.5	1347.91	9113.24	0.13	874.99	920.851	1896.95	3006.7	353.78	702	421	507.99	1244.78
in_house_5	no_mlpa_211	3124.03	3124.03	4476.08	1939.92	4957.82	7339.48	2171.22	3401.33	2414.35	2021.39	4249.15	3594.95	7010.5	1446.85	2838.92	625.97	1327.82	5209.07	1650.95	4594.7	3669.67	5365.35	681.76	1299.2	4513.07	887.61	2389.63	3541.19	1282.27	1812.69	2948.57	1130.43	3273.78	1943.12	1587.72	1352.71	1451.12	13917.9	0.16	1292.67	2204.91	3536.01	2222.75	584.99	1023.9	943.05	636.58	1775.65
in_house_5	no_mlpa_212	3444.13	2330.79	7738.65	2309.14	7345.69	15736.3	3444.13	2793.88	3145.83	4289.43	3409.66	4548.9	5378.77	1676.73	3165.12	1348.77	1273.99	10677.7	3952.19	7791.34	6642.87	6031.82	1176.46	2017.18	7203.78	877.97	4974.96	4104.18	861.88	2890.7	5237.13	1715.87	2017.33	3380.4	2124.18	1066.87	1707.4	29814.7	0.3	1240.72	1382.61	2894.34	3977.6	493.96	761.9	860.66	1018.97	1079.3
in_house_5	no_mlpa_213	1486.02	594.84	2678.02	648.77	2220.15	5267.66	1486.02	1336	1287.84	2400.53	2694.27	1837.92	2093.1	943.14	1677.28	449	729.82	4781.26	1675.85	3848.57	2187.29	3120.77	481.327	792.81	2623.53	702.23	1842	1819.44	284.85	1711.47	2059.26	639.97	921.53	1772.82	811.72	958.64	579.06	10545.8	0.08	514.61	648.02	1711.48	1639.36	237.77	266	907.53	397.68	492.87
in_house_5	no_mlpa_214	3844.72	1754.85	6667.44	2189.1	5693.11	13028.9	3664.12	3245.66	4164.32	3844.72	6466.97	3979.6	5454.25	1467.83	3852.65	1030.84	2588.68	7227.83	3875.65	8496.2	4576.19	4890.15	1070.86	1890.99	6299.2	1111.7	3788.19	4618.52	1006.83	2916.82	5280.25	1596.37	2338.53	2845.98	1887.64	1329.29	1485.79	21355.9	0.15	1412.14	1581.94	2736.7	3641.3	631.91	705.78	1342.33	955.18	1253.66
in_house_5	no_mlpa_215	17283	14477	17283	9978.12	42174.1	62954.2	13931	13925.7	22916.5	25910.6	18850.8	20626.7	56612.8	13452.5	21541.4	8733.13	14691.7	43553.8	16560.4	53064.5	50638.8	25340.9	7392.72	20938.7	44196.7	5991.45	22994.1	35062.3	13003.7	30229.2	27612.6	16745.2	26653.2	26966.2	14854.8	12098	19266.5	57078.9	0.42	15040.2	16878.2	22211.9	25919	6285.47	10396.1	9640.94	6066.99	10862.3
in_house_5	no_mlpa_216	4151.61	1985.5	6384.35	1550.85	5583.34	13114	3925.07	3055.72	4151.61	4555.44	6481.43	3992.72	5997.38	1910.53	3902.58	948.9	2233.2	9222.28	4245.91	8437.04	5852.43	5403.31	1232.68	1959.28	6314.1	1223.67	5489.83	4802.67	1068.72	3524.06	6476.52	1645.53	1742.81	3828.76	2598.76	1030.92	1737.79	28820.1	0.32	1554.7	665.396	3081.33	4941.25	430.41	902.81	1501.86	1299.82	1256.89
in_house_5	no_mlpa_217	7902.28	4011.14	10152	3679.69	10563.3	21274.4	6256.13	6495.61	7902.28	7917.11	10345.7	8415.42	11285.3	3230.48	6227.53	2214.5	4374.1	14708.9	6432.45	16461	10645	9945.06	2009.62	3659.39	12096.5	2163.05	7909.78	9203.29	1875.41	6021.75	9689.91	3415.69	3940.12	6080.36	3936.46	2335.18	3275.85	42397.1	0.23	3240.67	2344.35	5579.3	6892.73	1101.63	1729.94	3099.93	1712.62	2502.8
in_house_5	no_mlpa_218	5274.28	4084.59	5274.28	2924.1	8969.78	10282.2	2838.18	5412.62	5739.5	3195.38	4984.18	6329.87	10306	1409.32	3120.34	1568.7	2590.45	7231.29	2892.97	11417.2	9605.44	4030.55	994.337	3049.3	10719.1	925.22	4196.09	7495.06	1828.61	2361.56	4653.6	2861.97	3512.04	2728.63	2192.44	757.66	2638.23	20973.7	0.18	2442.94	2062.88	2274.76	3597.53	853.42	1296.73	1110.06	874.72	2280.44
in_house_5	no_mlpa_219	10377.4	6783.07	11772.6	5008.49	18089.3	25817.3	8610.63	8958.15	11240.2	10377.4	13723.6	11297.1	18602	4639.11	8706.18	2974.32	5545.06	19441.2	9054.89	20154.6	16562	12599.1	2442.45	4738.92	17949.6	3026.86	10175.1	11708.7	3120	8388.46	11842.9	4199.19	6417.89	8604.77	5401.9	3447.76	4911.45	41458	0.35	4522.03	4297.15	7275.11	9212.77	1495.95	2882.82	4265.5	2384.53	3474.36
in_house_5	no_mlpa_220	1925.44	841.56	2073.82	540.52	2588.82	4499.27	1654.28	1825	2145.45	1925.44	2107.12	2321.18	2920.47	815	1595.74	489.89	777.82	4929.85	1656.89	4924.1	2799.62	5183.25	445.952	797.6	2811.35	771.62	2540.68	2067.26	548.74	1269.15	2823.97	775.62	1635.22	1767.29	881.86	1208.64	843.55	14175.1	0.1	520.42	971.04	2389.94	1569.57	251.96	397.97	785.39	453.88	610.5
in_house_5	no_mlpa_221	1443.79	946	1270.79	657.42	3253.36	2798.93	656.41	1718.05	3556.17	1443.79	1157.6	2350.73	3481.92	602.45	609.1	486.88	1604.81	3314.49	557.56	5707.87	4413.74	3596.66	240.962	844.15	4199.36	512.76	1013.92	2044.69	936.62	857.45	970	743.88	2264.19	1280.56	419.98	509.81	1247.89	6142.18	0.02	571.87	1449.25	1540.67	769.55	257.88	676	537.51	176	479.66
in_house_5	no_mlpa_222	5405.93	2616.22	5489.89	2436.68	8649.95	17810.6	2919.12	4885.9	5405.93	5670.07	3477.04	4184.89	11425.5	2098.89	3741.55	1560.55	2605.44	11141	2898.42	17060.9	14874.8	9498.54	1207.44	4251.87	11834.5	1641.63	5693.39	9148.98	2716.13	3109.13	5337.87	3334.66	6113.11	4206.75	2531.03	1492.66	3081.58	24032	0.23	2067.04	3148.38	4797.84	5401.33	861.47	1832.37	1455.72	1109.39	2076.98
in_house_5	no_mlpa_223	3596.87	1402.54	4247.91	875.83	5646.08	10780.1	3443.45	3596.87	4402.49	3021.63	3808.28	3788.96	6353.13	1307.77	3124.55	783.43	1406.34	8106.52	2481.67	9216.74	5076.06	7571.88	734.5	1576.46	4903.1	1002.59	4096.84	4161.72	1073.65	1891.5	3778.03	1437.97	2384.99	2079.4	2102.64	1188.8	1398.27	23013.7	0.26	967.33	1591.87	3601.85	3120.8	463.28	1034.38	1110.21	857.15	1025.95
in_house_5	no_mlpa_224	5930.8	1656.39	5549.04	1716.22	8157.63	13976.4	4036.79	6694.59	6076.21	5930.8	5312.16	7128.27	8566.88	2699.8	4387.72	1901.62	2439.96	13301.5	2636.62	14919.4	9395.83	12445	1227.87	3129.8	7683.01	1998.58	5632.51	8594.19	1426.24	4105.06	5799.66	2171.16	4404.19	5292.54	1986.97	3675.86	2938.08	41297.8	0.46	2411.32	3076.23	5866.56	3884.57	948.97	1307.6	2246.59	1165.76	1872.8
in_house_5	no_mlpa_225	3950.1	1962.62	3950.1	2451.3	5905.52	13828.4	2390.38	5108.02	3921.78	4011.55	2118.49	5104.06	9276.2	1753.64	2355.17	1751.45	2017.51	9335.53	1879.8	13818.2	9698.39	7237.84	744.144	3510.19	5167.03	1046.93	4090.11	7729.69	1741.28	2596.15	3707.28	3823.18	3906.82	1998.82	2189.35	1275.05	2180.06	14979.7	0.07	1935.63	1883.42	3991.91	3453.27	853.86	1113.2	1014.98	738.8	1779.76
in_house_5	no_mlpa_226	2821.4	1108.81	3264.32	951.8	4914.89	7086.99	2006.94	2821.4	3259.17	2467.71	2168.18	3145.54	6316.76	1152.55	2099.76	665.9	1001.81	6876.65	1233.64	5480.72	4935.72	5678.02	443.577	1115.5	4901.31	712.27	2922.61	3113.54	1002.73	1608.12	2351.86	1196.08	2648.57	1759.21	1374.45	1096.73	1373.42	15679.2	0.2	655.68	1696.46	3106.6	2065.08	368.97	793.76	863.42	513.85	798.95
in_house_5	no_mlpa_227	4449.96	1284.88	4449.96	2079.46	6853.57	15296.8	3388.91	5755.37	4046.11	4655.28	2564.78	4991.17	9621.3	2215.41	3892.63	1795.55	1787.47	10320.8	2124.41	18408.6	9070.33	7380.04	1059.21	3668.54	5907.12	1528.28	5485.26	8304.34	1781.56	2832.5	4490.33	4033.51	4720.13	3762.71	2466.8	2202.08	2418.37	20707	0.21	2407.23	2920.92	5797.43	4021.76	1090.78	1319.86	1481.63	1058.57	2289.99
in_house_5	no_mlpa_228	8411.32	4175.37	8411.32	6911.77	13796.5	17810.2	6516.65	14476.3	12719.2	7521.13	6461.38	16703.5	11572	3253.4	5808.04	4662.04	4712.01	13865.1	7295.16	31986.7	17315.5	11673.1	1877.49	6796.57	11553.1	2475.14	7198.25	14417.9	3024.85	5845.51	9053.01	5992.04	6881.08	6120.97	3043.26	3732.1	4218.56	50023.1	0.48	4962.96	4210.71	6362.53	5018.96	1977	2392.94	2592.01	1668.34	4309.85
in_house_5	no_mlpa_229	1576.45	680.23	1576.45	776.83	3210.72	2820.69	1281.03	1579.62	3387.3	1377	1317.98	2457.54	2490.33	662.96	707	609.09	2185.72	2924.71	882.96	5847.62	4072.89	2143.37	445.567	1151.03	3125.25	261.98	1428	2356.63	797.3	1164.61	1630.29	1280.66	1558.4	1667.91	706.97	783.83	1178.11	18933.7	0.14	709.3	1076.06	1875.67	1338.25	439.8	863	824.64	503.92	873.61
in_house_5	no_mlpa_230	1451	495.68	1643.52	645.8	2548.39	2500.25	1067.5	1334.6	2586.87	1451	1359	2164.09	1773.95	552.03	619.99	430.89	1674	3000.97	887.99	6994.73	3333.64	2241.35	408.635	838.73	2553.95	383	1208.45	1786.82	580.99	1187.74	1477.97	1022.94	1321.4	1625.96	626.4	748.84	965.99	19982	0.12	552.89	744.168	2082.2	1162.77	348.01	697	863.35	447.96	689.41
in_house_5	no_mlpa_231	1864.29	776.7	2052.27	1005.74	3936.26	3343.68	1472.84	1864.29	3647.61	1800.81	1305.86	2870.98	2871.87	760.21	1030.71	594.57	1738.32	3457.85	1304.35	6964.74	3708.88	2709.06	531.933	1196.25	2671.84	343.96	1555.61	2107.28	973.87	1589.08	1738	1614.25	2165.81	1733.34	867.61	1128.71	1136.15	15777.8	0.21	923.12	1824.15	2603.49	1579.39	703.92	904.55	954.52	578.92	992.8
in_house_5	no_mlpa_232	1551.12	737.59	1809.34	803.63	3185.79	3400.06	1357.57	1551.12	3121.94	1327.81	1356	2409.57	2345.04	695.54	839.98	617.92	1509.57	3050.25	1047.97	5295.56	3878.73	2246.44	513.529	985.97	2698.04	383.45	1499.87	1887.76	623.98	1453.23	1805.76	1056.39	1341.34	1517.69	668.9	829.33	1181.83	14647.1	0.15	830.15	687.218	1444.98	1240.41	318.82	724.75	739.53	557.98	731
in_house_5	no_mlpa_233	1369.43	711.7	1868.42	667.26	2856.06	2343.24	1096.72	1369.43	2367.81	887.92	1339.48	2631.56	1956.67	521	672.94	554.87	1783.8	2317.49	853.83	7890.33	3517.21	1816.62	400.346	940.46	2253.98	239.41	1280.53	1989.32	713.92	1025.75	1835	1157.91	1467.63	1873.7	752.93	762.24	938.76	29973.9	0.23	572.29	846.822	2082.87	1357.64	441.73	819.31	777.48	599.43	699.84
in_house_5	mlpa_neg_189	904.47	389.18	1812.13	361.88	1916.69	1522.16	904.47	624.72	1190.75	618.68	931.81	2216.88	1273.42	362.89	643.98	276	989	1834.62	639	3258.54	2347.17	1213.69	415.99	683.21	1259.88	89	1151.92	935.41	446.79	639.99	1508	664.96	1132.14	932.54	829.83	550.97	891.94	26008	0.27	293.79	836.248	1476.83	1106.78	242.75	455.67	416	434	418.74
in_house_5	no_mlpa_234	160	44	160	175.97	184	180.88	76	296.46	56	80	50.78	871.99	158	52	50	124	68	331	49.99	1451.71	393.99	215.99	51.769	255.68	205.87	29.96	70	438.77	48	84	106	313.97	75.63	119.75	69.99	46	92	784	0	93.44	72.911	195.72	41.85	57.84	70	48	24	218
in_house_5	no_mlpa_235	104	58	293.86	46	247.85	279	104	70	186.23	72	108	245	168	46	104.99	38	128	295.97	108	351.64	421.78	220	65.462	92.47	322	12	147.99	183.98	64	126	236	72	81.99	177	103.92	57.99	145.9	3344.19	0.07	20.61	61.96	167.95	138	25.9	58	58	60	64
in_house_5	no_mlpa_236	1910.96	866.27	2086.39	989.7	2998.08	4508.33	1469.25	1910.96	3935.96	1596.45	1386.41	2810.79	2835.79	705.55	1381.96	790	1882.81	2721.82	1349.67	6844.35	4756.58	2241.47	512.096	1251.92	3458.79	250	1845.38	2753.31	819.86	1447.75	1928.92	1336.73	1796.37	1675.71	809.92	655.92	1300.05	14896	0.25	927.77	1327.68	1374.71	1548.78	484	801	1023.81	732	1046
in_house_5	no_mlpa_237	637.96	363.09	1035.99	241.88	1204.6	751.74	407.82	404.77	1093.64	637.96	329.92	1266.63	971.56	345.98	307.97	239.96	989.52	1816.34	269.92	2424.81	2171.87	1374.17	246.125	377.23	1653.91	97.98	582	657.83	300.99	683.91	852.95	377.98	687.21	1272.81	352.06	459.94	664.84	16193.1	0.23	136.63	468.059	1228.97	482.83	125.99	334	678.54	182	258
in_house_5	mlpa_11	2125.77	1039.03	2567.2	1187.12	3408.31	3067.35	1355.52	2125.77	3402.7	1272	1345.36	3532.83	3142.73	767.09	1561.12	793.75	2723.04	3458.3	1105.65	10327.8	4625.66	2261.87	613.01	1693.43	2667.12	172	1854.96	3592.39	891.89	1327	2371.6	1937.6	2145.82	1853.5	1011.81	855.37	1284.35	28575.5	0.22	814.55	1653.95	2455.59	1741.05	765.89	924.61	922.76	783.95	1203.49
in_house_5	no_mlpa_238	2383.76	894.69	2383.76	1174.36	3239.74	3623.09	1681.82	2451.3	3019.79	1997.55	1601.84	3037.73	2555.86	922.53	1555.99	908.83	1580.61	3449.81	1107.63	8035.75	4451.46	2620.51	625.029	1743.17	3113.84	315.64	1903.28	3833.22	765.98	1707.51	2360.74	1655.53	1670.78	2115.97	742.98	1069.83	1387.53	15307	0.09	1276.7	1131.95	1821.55	1921.06	757.99	813.81	1119.39	765.21	1158.55
in_house_5	no_mlpa_239	1093.44	737.14	2286.48	509.5	2055.06	2620.42	1093.44	890.69	2014.9	835.91	1280.95	1653.82	2093.85	509.99	1023.47	434	1865.55	2249.49	900	5645.79	3712.8	1511.11	422.038	771.22	2310.63	145.8	1657.27	1631.82	535.66	925.91	2057.73	865.9	1072.17	1341.34	886.95	443.92	854.41	30539.4	0.28	333.07	682.426	1286.51	1371.85	241.69	601.96	633.49	580	519.27
in_house_5	no_mlpa_240	2874.23	1746.15	2874.23	1789.29	5600.08	4955.76	2132.31	3930.93	5371	2806.74	1921.43	5197.26	6268.27	1385.48	1807.8	1298.9	2674.88	4640.76	1765.95	10801.1	8012.8	3174.61	712.702	2438.92	5443.55	470.96	2597.92	5704.11	1312.7	2180.45	2761.8	2786.35	2294.6	2547.47	1331.64	880.79	2029.46	18650.4	0.17	1577.23	1210.52	2657.01	2325.55	908.45	1491.45	1925.57	949.96	1963.57
in_house_5	no_mlpa_241	2784.42	1276.48	2784.42	1104.71	4041.45	5905.4	2597.33	2388.06	3632.97	3052.16	2375.67	3228.76	3980.67	1311.7	2387.1	812.88	1649.8	5080.91	1803.96	7556.63	5648.43	3568.15	684.163	1468.29	3917.08	494.98	2618.92	3376.04	931.59	2399.33	2757.97	1438.45	2442.43	2612.93	1161.9	1468.45	1682.91	13576.2	0.09	1074.64	2157.77	3075.93	2504.1	729.95	1046.68	1546.02	994	1291.72
in_house_5	no_mlpa_242	1389.61	441.91	1389.61	617.87	1724.57	2559.24	1009.19	1400.04	2039.21	1062.48	921.88	1696.2	1563.91	677.91	987.98	396	899.93	1983.38	717.98	3937.8	2627.43	2382.33	340.038	611.67	1793.29	356	1151	1461.12	543.79	1011.86	1202	672.86	1376.59	1116	484.02	1161.04	802.12	7901.03	0.11	500.88	1214.4	2117.91	1107.71	340	393	713.19	421	745
in_house_5	no_mlpa_243	942	377.84	942	473.91	1256.12	1723.48	542.92	973.52	1377	792	643	1042.45	1115.65	355.98	511.99	248.98	690.94	1337.91	425.97	2843.87	1747.8	1544.46	174.077	478.99	1342.2	183.98	607.57	1216.19	371.49	580.89	720	547.55	460.9	691.9	317.74	343.55	476.04	4830.81	0.07	364.94	405.079	839.59	621.84	187.97	336	608.38	208.94	499.84
in_house_6	no_mlpa_244	246.81	24.82	246.81	113.75	219.73	491.58	116	293	559.32	306.77	209.75	231.94	126	105.99	230	119.88	183.95	448.61	110	173.99	650.04	534.88	78.385	142.91	329.98	66	368.72	337.35	89.96	209.61	472	144.57	136	261.78	128.01	199.92	191.78	2626.07	0.01	64.91	94.356	427.49	255.95	49.99	77.7	209.96	119.91	96
in_house_6	no_mlpa_245	765.42	143.91	855.54	269.76	509.96	1786.99	908.53	765.42	1816.29	718.55	592.73	555.75	430.55	239	1358.81	283.89	696.49	1154.84	491.52	364.95	2192.72	1258.56	293.144	278.79	1438.97	123.98	1567.7	728.75	355.47	524.86	1815.32	435.58	850.98	881.82	551.98	777.69	758.67	10010.9	0.06	179.17	1132.92	1340.91	1001.37	143.99	295	833.46	506.84	235.64
in_house_6	no_mlpa_246	643.8	120.82	633.62	457.82	518.82	1176.7	643.8	1120.69	1812.93	718.26	384.96	892.94	309.89	181.99	778.54	507.59	646.35	1165.24	307.99	577.38	2061.11	1667.72	166.077	424.84	1244.58	131	1049.96	1150.9	297.79	438.93	1189.05	583.64	785.96	791.9	365.79	694.2	643.6	6049.9	0.05	258.29	942.861	1299.94	604.69	215.63	237.77	618.08	348	415.91
in_house_6	no_mlpa_247	1024.31	448.85	836.89	456.94	1294.41	1752.88	907.08	1550.68	2587.98	1024.31	615.49	1037.41	1307.26	228.97	1124.1	567.91	818.62	1324.24	151.99	531.86	3172.23	1328.67	238.058	635.66	1904.78	190.63	1365.88	1629.41	837.74	620.81	1474.87	899.56	1356.84	763.77	685.79	635.44	1045.23	5439.07	0.03	357.04	1773.05	1660.51	1031.93	256.98	569.6	765.26	453.2	387.98
in_house_6	no_mlpa_248	539.94	83.7	539.94	389.91	469.79	1016.18	624.26	1074.88	658.75	518.21	391.96	993.95	211.8	178	791.43	455.91	241	1078.63	177.97	517.31	738	721.96	187.077	556.08	507.89	98	1101.77	1425.38	145.88	391.67	1261.95	591.97	322.27	553.72	407.88	457.5	276.04	4274.57	0.01	283.59	365.564	1275.32	702.38	177	138	442	359.96	338.76
in_house_6	no_mlpa_249	1021.89	281.02	1026.58	512.91	440.84	1625.49	1021.89	1454.9	2347.34	35.58	758.15	951.97	593.48	10	1144.91	756.6	988.53	38	156.99	391	3206.77	93.99	206.202	585.31	1419.29	4.01	1389.49	1497.2	565.94	36	1960.57	885.81	1193.79	34	559.92	35.99	819.99	8282.11	0.07	491.81	1221.06	105.99	1152.43	247.99	408.78	44	657.95	419.77
in_house_6	no_mlpa_250	217.98	138	164	133.48	323	217.98	130.99	289.73	1211.77	254	110	326	348	82	157.75	181.92	563.95	410.97	18	134	1590.33	564.59	60.327	168.13	899.54	32	212.89	388.78	327.86	160	329.95	243.98	548.54	265.33	106	195.55	427	2446.35	0.03	70.73	478.386	447.83	171.98	48	199.84	213.45	72	128
in_house_6	no_mlpa_251	571.88	85.98	571.24	284.95	363.6	1273.11	725.11	1001.39	861.99	571.88	521.63	728.52	311.83	153	834.87	373.13	385.87	905.97	272	369.77	1195.94	1122.82	209.337	408.74	756.4	89.99	1259.95	1020.46	231.56	441.98	1227.89	437.3	388.65	553.83	429.72	405.41	318.08	5572.57	0.05	191.55	386.059	900.55	691.11	114	167	515.75	356.61	334.87
in_house_6	no_mlpa_252	172.83	79.19	172.83	96.99	267.55	268.63	100	126	647.88	277.4	92	154	123.74	70.99	251.91	115.97	210	319.93	80	170	632.96	353.12	46.692	97.72	339.57	63.77	187	255.96	134.81	285.41	232	161.97	215.96	255.48	52.01	209.98	260	917.93	0	88.83	290.663	298.96	161.88	78.99	128	270.81	98	86
in_house_6	no_mlpa_253	541.66	190.28	521.65	407.9	495.69	1321.03	541.66	838.98	2222.67	1389.51	467.95	548	289.87	311.72	871.72	527.34	829.89	1207.75	382.92	397.76	1937.93	1489.74	224.548	502.34	1281.17	274.98	676.84	938.74	387.95	1198.46	972.47	625.6	784.52	1169.18	261	1264.12	851.73	3945.74	0.04	380.98	1141.78	995.85	601.5	248	400	1722.09	419.24	299.97
in_house_6	no_mlpa_254	942.52	349.9	623.35	519.67	942.52	1724.94	909.72	1193.45	2886.99	1140.34	721.25	1093.62	868.94	309.97	1390.35	687.19	1023.75	1133.77	173.87	525.53	3111.09	808.6	369.5	679.28	1940.54	168.86	1117.19	1489.4	661.59	855.87	1479.53	988.42	1408.02	835.27	500.76	895.64	1208.86	5439.17	0.05	557.05	1576.44	913.43	1042.21	379.7	737.74	1108.27	702.85	418
in_house_6	no_mlpa_255	631.7	261.19	576.29	342.74	959.45	1278.8	591.54	631.7	1636.93	832.99	527.91	664.52	504.45	205.76	937.56	347.95	575.98	1102.58	269.88	397	1451.41	801.23	221.596	474.06	1051.86	170	895.71	973.76	401.29	779.2	1036.86	553.57	795.33	792.43	326.81	548.9	778.05	3595.71	0.01	305.9	728.97	953.32	844.19	218	381	941.1	530.62	273.95
in_house_6	no_mlpa_256	318.45	157.79	277	219.94	250.96	662.33	318.45	492.38	1338.22	954.57	302.88	433.95	213.54	255.96	477.49	325.75	410.71	891	67.99	200.02	1493.62	1205.53	106.106	268.75	882.93	194.46	403.98	532.45	315.75	858.56	577.63	379.51	463.91	898.72	161.94	608.48	527.03	2240.34	0.02	294.79	482.208	775.86	354.77	178.02	249.58	1234.24	294	172.9
in_house_6	no_mlpa_257	1029.76	170.77	748.22	615.6	523.67	2135.1	1029.76	1214.79	1206.22	2247.83	827.88	769.98	353.77	559.37	1269	629.73	372.3	2077.55	535.31	570.69	1380.09	2235.83	367.144	720.22	1013.06	427.64	1155.87	1505.65	316.67	1937.97	1540.68	640.86	508.33	1717.23	365.94	1319.77	557.89	5449.7	0.05	515.37	584.089	1910.51	1025	265.73	277.68	2376.49	575.07	446.96
in_house_6	no_mlpa_258	1124.38	615.65	1358.99	600.3	2259.74	2331.96	957.22	1124.38	5003.89	820.62	714.66	915.1	1247.38	254.64	1672.45	570.26	1343.98	1143.51	482	729	4931.91	1913.82	384.962	581.38	3171.79	195.93	1231.69	1341.07	1171.34	653.73	1738.45	737.59	2141.76	1103.56	450.85	923.35	2091.03	8941.77	0.06	434.39	2713.23	1387.93	1159.42	297.71	1083.72	1095.37	688.81	495.78
in_house_6	mlpa_neg_190	460.68	143.8	375.85	225.73	460.68	755.17	338.91	578.83	977.39	767.68	280	540	272.76	227.27	321.91	226	467.47	916.52	178	301.98	1524.94	1553.22	96.067	215.47	1058.61	135.96	463.96	632.76	269.78	627.19	582.62	319.82	606.91	1276.36	182.02	598.76	559.78	3297.54	0.03	156.36	649.634	837.98	332.93	134.48	266	1176.47	166.99	189.5
in_house_6	no_mlpa_259	2016.09	750.18	2016.09	771.91	2487.41	3621.27	1552.7	1898.91	5390.96	3437.48	1290.94	1881.42	1304.71	1170.61	2044.92	752.17	2143.04	4523.38	945.29	1153.66	7073.35	7889.75	482.894	920.56	5159.18	834.44	2511.85	2390.4	1721.5	2793.93	3097.35	1138.05	3697.35	4543.85	878.1	3450.89	2712.48	18529.3	0.1	580.68	3843.83	4916.37	1932.43	465.96	1478.72	4827.74	947.09	772.26
in_house_6	no_mlpa_260	3252.92	1342.11	2473.27	1408.82	3252.92	5484.36	2626.93	3906.71	6241.99	4953.61	1738.36	2885.2	3182.41	1569.19	3498.67	1521.57	2562.89	7158.89	514.68	1557.31	7650.09	8962.36	735.087	1732.18	5467.16	1086.56	3104.63	4289.74	2060.75	4354.42	3868.23	2388.68	3989.63	4927.29	1300.7	4339.83	2600.57	14959.7	0.15	1198.7	4234.66	7558.56	2597.87	862.17	1587.76	5228.56	1508.47	1179.18
in_house_6	no_mlpa_261	435.63	152.08	375.99	209.99	794.83	699.72	320.95	435.63	1143.34	585.91	282	474	389.93	259.44	513.89	248	489.96	1343.12	105.84	297.78	1079.84	1111.57	156.231	271.81	820.86	187.92	502.93	643.64	238.77	640.84	652.82	271.9	575.87	637.76	200.99	608.92	499.85	3423.83	0.06	163.76	484.168	1227.64	421.76	104.01	275.79	735.39	219.64	169.99
in_house_6	mlpa_neg_191	4	2	2	0	0	17.88	4	14	18	8	4	4	6	2	6	4	7.96	8	2	2	27.97	18.88	0.154	4	8.61	2	6	16	5	4	9	4	12	4	4	10	14	42.71	0	0.07	7.95	2	0	4	4	12	2	2
in_house_6	no_mlpa_262	11.97	0	15.74	4	17.96	17.99	2	11.97	10	18	10	6	12	6	14	2	2	44	4	10	26	70.74	0.308	8	20	6	16	16	5.97	16	20	6	6	20	2	14	4	99.94	0	8.27	27.871	42	11.98	4	8	13.5	4	4
in_house_6	no_mlpa_263	367.26	110.26	292.44	167.92	507.93	776.67	277.2	367.26	846.79	923.56	282	274	253.58	323.98	439.96	226	241.48	915.86	167.96	191.92	1113.74	1031.4	79.519	200.83	626.81	275.74	401.27	433.94	204	676.74	471.7	168.98	399.74	601.07	119.94	599.83	298.85	2224.44	0.01	116.61	471.832	841.53	299.9	79	191	597.34	165.88	105.86
in_house_6	no_mlpa_264	12	2	12	8	9.99	52.9	16	13.49	38	6	12	16	4	6	20	6	11.76	25.88	2	6	54	32	6.308	8.23	40	6	20	17.62	16	18	23.66	8	14	10	4	10	14.02	83.08	0	5.87	30	18	11.86	7.51	2	16	10	4
in_house_6	no_mlpa_265	6032.33	2327.36	6032.33	1211.97	6677.68	18035.2	8116.32	2772	12955.5	5311.67	4964.54	2151.43	3566.63	1701.45	7685.16	1293.97	4522.37	6195.79	4977.1	1041.54	20577.1	7300.77	2194.55	1436.17	11833.8	1326.18	8809.8	3461.05	5171.88	4673.3	11064.9	1590.12	6529.56	4818.94	3576.79	3456.46	6993.99	23717.8	0.18	1085.26	7199.06	5866.16	7607.11	648.53	3989.16	5701.29	4312.92	1123.28
in_house_6	no_mlpa_266	20	8	16	17.71	20	47.44	33.94	27.91	39.84	20	24	20	12	6	36.99	14	13	26	0	14	93	34	14.615	16.56	55.78	4	44	40	30	42	52	18	18	21.73	30	12	10	167.66	0	10.31	35.96	33	18	2	16	33.86	14	6
in_house_6	no_mlpa_267	26.91	4	40	2	26.91	47.93	28	14	38	9	22	32	8	2	37.86	15.95	26	49	8	2	81.86	26	10.154	4.4	38	2	54	26	14	22	100	13.99	48	25.92	28	16	23.7	419.5	0	2.12	12.02	62	24	2	12	22	12	12
in_house_6	no_mlpa_268	1371.44	556.08	1282.99	669.91	839.82	2093.01	1371.44	2003.35	4031.79	1535.76	1129.77	1316.81	993.84	492.75	1443.7	1068.6	1720.85	1720.52	247.99	559.55	5358.41	2324.81	302.721	919.37	2590.42	354.78	1408.78	2165.9	921.94	1389.92	2326.45	1088.67	2125.88	1294.54	481.72	1089.33	1463.4	11092.5	0.1	742.54	2062.28	1723.46	1137.46	398.94	783	1579.63	762.97	611.65
in_house_6	no_mlpa_269	1106.51	462.19	1106.51	695.49	852.28	2094.13	1057.74	1599.59	2702.39	1604.97	850.91	1301.82	744.64	466.88	1483.46	825.96	1115.7	1955.04	115.01	829.36	3782.04	2109.78	324.577	759.8	2124.02	315.58	1338.79	2020.53	802.66	1401.44	2066.01	1251.8	1437.66	1721.18	587.97	931.17	1096.42	10631.4	0.08	589.34	1422.78	1912.57	1267.9	343.81	600.76	1640.48	700.88	491.51
in_house_6	no_mlpa_270	1718.71	508.63	1178.69	729.78	1718.71	2421.29	1504.45	2032.85	3364.09	2116.18	918.82	1364.74	1093.84	635.99	1512.55	903.22	1192.56	2696.73	689.98	934.02	4125.89	2658	350.49	993.28	2810.24	470.57	1768.83	2281.6	867.25	1749.49	2237.52	1070.48	1619.74	1843.89	617.95	1352.4	1429.19	12237.7	0.05	676.63	1789.63	2884.93	1278.71	439.85	943.38	2153.36	772	739.79
in_house_6	mlpa_neg_192	2142.02	511.98	2142.02	1106.36	2523.93	4080.25	1586.7	1945.71	4644.21	2477.8	1480.61	1653.94	1166.3	792.39	2415.79	1263.81	1727.5	3033.1	887.8	1145.23	5020.57	3127.31	601.75	1241.86	3480.13	478.42	2273.73	2822.28	1090.85	2097.54	2854.38	1300.6	1721.86	2535.47	778.8	1514.31	1956.72	15216.3	0.04	830.43	1816.95	2603.4	1976.29	568.97	1006.92	2521.71	1296.05	891.69
in_house_6	no_mlpa_271	2933.38	979.5	2532.31	2000.22	2933.38	7955.81	2807.01	4985.07	6888.43	4673.88	1878.37	3164.65	1940.37	1210.09	3529.8	2495.32	2663.33	4804.8	1612.69	1793.93	9733.23	5632.33	1026.03	2020.56	6538.88	849.24	3559.17	5106.38	1897.9	3822.13	4611.04	2531.57	3192.96	3900.81	1206.6	2569.13	3201.22	19253.5	0.1	1683.92	4252.81	3554.22	2708.09	1030.8	1816.23	4385.41	1774.94	1705.76
in_house_6	no_mlpa_272	1674.98	547.07	1480	778.79	1988.47	2821.57	1409.15	1674.98	3364.6	2393.05	960.78	1536.3	958.05	758.61	1537.34	815.65	1837.78	3305.58	851.95	773.62	5348.01	3420.58	509.875	964.74	2819.42	500.51	1744.54	2023.5	1078	2393.68	2439.98	839.72	1712.87	2356.54	653.87	1736.74	1759.05	13090.2	0.1	538.8	2217.18	2577.04	1457.25	349.91	1102.38	2649.56	951.38	633.95
in_house_6	no_mlpa_273	3604.51	1138.15	2938.76	2069.58	3198.66	7232.69	3604.51	5003.52	5692.86	5456.73	2852.7	3890.39	2704.07	1550.25	5231.64	2354.91	2405.83	5949.12	739.84	1836.72	7658.94	4964.86	1140.7	2412.4	5199.06	810.69	4300.42	5837.61	1951.24	4178.35	5713.16	3108.05	3674.9	4100.38	1706.73	3167.72	2702.05	18806.5	0.13	1851.02	4106.26	5149.39	3873.79	1395.1	1493.9	4464.32	2297.34	1601.33
in_house_6	no_mlpa_274	12	5.86	12	12	8	13.91	8	12	49	17.81	18	8	4	3.75	30	11.92	12	26	0	15.96	74.62	23.92	0.5	13.95	13.97	2	24	28	2	4	33.31	17	16	8.76	6	13.95	12	112.27	0	6.09	22.05	12	15.92	5.8	9.85	8	10.94	4
in_house_6	no_mlpa_275	21.39	2	6	12	34	21.39	13.01	32	28	22	29.62	16	6	15.25	30.67	14	6	24	4	6	72	27.93	4.5	14.05	24	2	32	24	8	15.89	24	20	10	26	6	8	9.79	112.06	0	8.34	36.416	29.62	14	8	12	28	12	8
in_house_6	mlpa_neg_193	843.07	160.71	843.07	247.85	962.45	1237.08	561.8	478.89	1795.37	1041.57	545.35	559.66	418	364.89	799.65	363.71	694.66	1471.41	271.92	3583.65	1991.21	2170.19	248.904	307.2	1124.45	305.56	1002.44	965.32	375.72	983.81	999.23	491.65	673.67	1057.19	279.71	934.85	741.88	6674	0.05	294.32	868.782	1739.9	749.43	135	414.8	1191.64	469.15	255.9
in_house_6	no_mlpa_276	1769.76	538.5	1742.11	782.8	1957.32	3566.24	1726.96	1769.76	5233.98	3463.36	1285.97	1685.66	919.58	1035.8	1839.37	1014.46	1780.76	3943.29	803.94	7995.17	6038.03	6782.36	541.731	1033.82	3597.91	894.55	2027.64	3067.13	1372.67	2520	2364.45	1513.72	2375.74	3121.19	764.88	2986.64	2121.63	11095.2	0.1	912.14	4080.38	4395.32	1856.36	661.29	1286.58	4454.37	983.63	719.99
in_house_6	no_mlpa_277	511.18	182.98	441.81	117.9	548.76	1001.18	511.18	434.92	1410.98	984.34	469.67	540.47	447.89	309.35	435.84	225.94	643.87	1219.74	56	1799.74	1598.65	1190.55	154.49	201.88	922.59	213.69	697.84	826.74	347.99	756.28	548.69	431.81	529.02	664.15	272.93	697.52	456.63	5830.46	0.05	196.9	765.941	1252.95	597.73	117.53	292	1020.01	261.19	161.8
in_house_6	no_mlpa_278	574.23	134.52	565.99	218.92	1032.33	1099.27	559.87	574.23	1487.46	1110.33	451.95	843.75	424.61	396.37	454.77	325	645.95	2195.6	122	3335.7	1662.72	1906.02	234.385	330.88	1131.45	292.89	997.93	1150.64	320.9	1185.87	833.76	536.93	530.73	1236.6	264.02	860.51	618.99	10293.8	0.09	302.47	457.337	2004.16	723.41	125.95	396.95	1658.98	337.48	263.56
in_house_6	no_mlpa_279	1441.55	816.73	1441.55	711.61	1079.38	2893.54	1665.61	1614.66	6865.88	32	1382.78	1475.64	1066.55	6	1165.03	1038.83	2834.72	46	223.99	4582.84	8078.22	108	415.875	654.12	3712.46	10.01	1696.27	2461.72	1673.86	46	1989.87	1495.34	2825.83	52	617.96	47	2258.62	19092.6	0.1	891.98	3178.98	52.01	1639.16	475.82	1320.12	62	887.76	525.95
in_house_6	no_mlpa_280	608.45	188.09	608.45	248.76	369.51	1390.5	725.1	724.94	1621.26	18	565.84	863.73	438.04	3.86	585.96	421.83	759.53	40	40	2802.17	2160.35	44	215.317	322.82	1171.06	2	929.66	1075.36	461.75	8	911.99	769.84	615.16	6	393.82	12	579.55	7807.71	0.03	340.22	649.683	10	864.22	122.02	383.79	25.94	417.79	239.82
in_house_6	no_mlpa_281	163.82	163.82	32	272.79	683.63	66	30	624.04	1491.24	25.85	22	547.93	405.64	6	15.72	247.65	550.26	46	12	2764.44	1605.7	67.8	15.077	287.94	1090.88	2	30	869.79	339.39	22	44.01	449.8	639.71	30	23.99	17.97	513.78	348.84	0	272.12	1028	46	38	149.97	391.06	34	14	212
in_house_6	no_mlpa_282	448.89	134.45	633.47	273.94	639.35	1303.66	447.8	448.89	986.72	53.65	506.99	413.2	297.91	8	726.75	305.68	461.01	46.8	245.72	325.93	1628.76	65.94	246.548	360.62	840.87	4	1185.92	753.43	202.9	28.93	872.46	359.77	395.85	38	233.95	32	432.85	4908.63	0.12	144.98	506.96	44.91	622.28	100	158	41	311.95	142
in_house_6	no_mlpa_283	1317.82	309.81	1240.26	831.74	873.85	3698.22	1317.82	1748.23	2325.97	1923.21	1226.46	1342.46	743.95	439.83	1884.48	870.07	781.67	2441.56	904.98	734.98	4084.78	2005.54	536.894	844.15	1607.58	227.95	2407.46	1915.38	553.64	1211.28	2445.04	1085.9	1081.84	1870.52	896.88	1007.41	1036.62	7715.22	0.09	571.44	1676.02	1254.76	1528.98	363.51	471.96	1330.62	883.31	489.55
in_house_6	mlpa_neg_194	4513.29	1138.73	4513.29	3511.8	4268.04	10930.6	2767.48	6409.4	12346.5	4846.2	3411.29	6264.84	2344.95	1205.96	6023.58	4280.83	2203.63	5397.72	3499.67	4014.06	13333.7	5401.86	1879.77	4221.46	7719.97	716.89	6764.49	7984.58	2911.2	3871.75	7500.18	4232.57	3918.58	4126.07	2606.9	2070.12	4438.75	24200.2	0.17	2949.37	3446.78	3450.76	5314.56	1629.65	2952.61	5322.92	3193.2	2751.49
in_house_6	no_mlpa_284	34	4	15	8	29	74.71	43.56	34	90	39	34.38	23	14	12	45.85	17.96	23.99	36.83	6	37.59	109.98	34	16.769	20.57	61.91	4	62	64.33	30.85	24	56.28	33.97	31.73	35	15.84	35.45	44.02	324.29	0	16.41	40.921	38.89	59.96	14	12	43.84	11	9.9
in_house_6	no_mlpa_285	71.71	16	71.71	17.99	186	96.51	52	29	153.51	100	68	58	46	25	88	29.97	92	246.87	12	66	292	111.99	23.423	38.58	209.58	10	114	45	47.64	73.76	113.78	34	47	73	26	41.99	62	657.77	0.02	29.1	111.158	140.59	42	6	23	64	34	16
in_house_6	no_mlpa_286	6030.09	697.96	6030.09	3651.69	953.82	9826.02	6148.28	7951.48	4928.62	6498.89	4710.38	6169.35	1111.37	2011.78	8010.8	4993.95	1929.63	7155.64	1323.48	2809.37	6937.94	8664.89	1925.95	4437.67	3844.89	933.74	7063.03	8922.76	1205.89	5538.7	10680.2	6105.22	2285.04	6014	2619.55	3603.26	2112.55	37658.3	0.37	3908.58	1902.82	5488.08	6022.68	2218.86	1000.12	8061.36	4699.06	2721.57
in_house_6	no_mlpa_287	1726.91	438.97	1726.91	775.88	909.94	4231.08	887.33	1818.74	2642.06	3123.81	1553.52	1748.56	1015.84	820.1	2561.35	1025.6	1228.35	3509.36	191.81	1010.2	4672.64	3255.59	594.327	1033.91	2349.54	304.88	3105.23	2422.6	726.27	1832.46	3447.24	1661.06	1251.34	2453.59	1439.41	1057.14	1097.37	9859.79	0.09	699.68	1216.62	1905.06	2245.79	299.91	533.69	1970.9	1123.96	475.81
in_house_6	no_mlpa_288	5263.77	1490.85	4833.92	4058.15	5263.77	11457.4	5545.71	9347.96	10457.8	3967.67	3692.01	6382.99	3822.04	1035.28	7197.24	4067.3	4014.75	5557.3	2652.98	4698.57	14303.2	4013.37	1938.43	5059.41	8650.36	441.29	9622.24	10907.8	2628.82	2728.22	10396.8	5340.75	4200.34	3720.67	3643.39	1688.94	4540.73	37665.7	0.46	2972.71	5309.9	3708.52	6477.36	1974.7	2417.02	3476.85	3450.27	3029.79
in_house_6	no_mlpa_289	193.79	25.85	210.95	70	211.99	371.97	129.51	185.6	446	193.79	118	115.88	129	29	215.99	117.89	150.76	261.89	54	113.58	555.87	186.98	55.154	84.08	184.84	30	222.87	195.96	79.99	139.68	294	128	144	153	95.9	79.97	191.98	1141.96	0.02	35.17	120.168	253.96	181	42	70.01	125	98	58
in_house_6	no_mlpa_290	111.7	18	111.7	51	74	225.66	103.67	113.72	156	120	89	88	36	20	120.98	86	45.96	137.93	40	56	297.85	112.84	26.769	72.96	157	18	176	183.88	32	89.91	188	76	74	113.84	69.98	42	67	589.99	0	32.82	82.277	80	104.48	30	34	117.39	63	25
in_house_6	no_mlpa_291	322.96	63.98	378.84	247.97	231.96	526.4	322.96	433.51	743.69	313.15	154	443.7	107.96	96.78	441.79	245.97	161.9	415.74	240	356	748.95	485.75	105.115	215.57	509.23	88	309.95	596.61	181	277.79	491.95	231.95	287.73	205.63	142.96	207	393.56	1904.36	0.03	163.79	298.218	453.14	328.53	141.94	187.33	600.89	204.55	179.92
in_house_6	no_mlpa_292	185.95	41.95	177.83	137.99	103.75	280.99	185.95	274.62	376.8	232.62	76	241.99	108	63.73	286.46	145.68	88	283.94	44	194	389.58	227.51	29.962	156.9	247.93	47.66	176.85	409.67	97.68	163.8	267.63	223.67	185.7	93.98	99.98	151.76	154.95	789.58	0.02	119.44	150.941	279	173.52	87.97	80	286.3	124.95	96
in_house_6	no_mlpa_293	166	39.96	166	87.96	254	349.84	166	202.52	402	76	114	225.99	113.63	21	255.98	130	142	158	53.86	130	413.4	98.99	60.462	118.23	256	28	292	271.9	104.99	62	308.75	134	192.99	107.74	123.91	52	132.02	900.22	0	56.1	210.455	170	197.99	48	68	91.36	98	72
in_house_6	no_mlpa_294	249.95	77.5	250.68	147	109	417.71	249.95	432.48	614.75	219.96	163	310	118.95	89.94	342.99	219.9	219	274	50	115	795.93	360.84	71.769	152.63	397.38	61	268	448.62	169.99	219.95	459.95	231.96	337.69	274.64	116.89	155	204.04	1527.03	0.01	151.71	309.218	299.85	302.79	139.99	127	310.84	188.89	122
in_house_6	no_mlpa_295	258.01	48	295	168.95	118.96	624.11	258.01	514.83	480	257.92	190	345.99	150	53.99	492.78	214.73	158	352.76	40	185.02	715.88	240.84	119.125	191.37	367.39	22	429.92	622.53	127.96	135	567.85	339.96	269.59	223.89	243.96	121.45	180.07	1580.3	0	138.14	317.168	274	368.19	64.01	72	223.71	179.88	134.01
in_house_6	no_mlpa_296	390	99.27	307	218.98	318.94	847.91	419.72	678.59	703.98	390	244	401.99	273.9	123.01	508.85	265	169.91	495.91	200	306	1001.34	440.79	100.231	269.59	651.89	87.67	645.06	680.79	172.93	361.43	665.94	279.75	351	413.07	260.87	213.58	293.96	2094.88	0.01	171.09	414.941	481.75	439.38	108	176	440.85	228	194.96
in_house_6	no_mlpa_297	66	0	94	57.99	2	239.49	66	111.93	8	129.85	70	82	2	34	123.65	48	0	147.77	49.99	81.99	10	123	28.154	57.04	0	14	132	154	4	101.92	200	73.98	4	81.91	50	64	0.01	865.06	0.01	24.04	4.238	106	95.83	24	6	86	51.99	16
in_house_6	no_mlpa_298	75.98	16	58	53.91	75.98	142	58	141	245.59	88	58	70	40	13.91	76	58	97.6	116	60	48	326	107.75	16.692	44.6	186.8	6	97.93	144	46	40	104	54	76	94	44	24.99	76	488.01	0.02	23.82	82.228	76	68	20	40	85.9	28	28
in_house_6	no_mlpa_299	431.96	57.99	474.83	203.95	274	605.3	420.78	479.53	785.78	431.96	179.73	557.99	125.95	98	506.41	244	153.95	427.97	233.98	285.92	876.4	517.78	108.538	225.99	523.42	66	473.74	550.92	182	282.93	583.81	210	249.66	368.8	205.98	309.32	362.82	2913.14	0.04	142.01	207.307	368.64	358.86	101	165.95	864.41	261	185.91
in_house_6	no_mlpa_300	340.62	187.91	297.38	241.95	323.84	628.09	372.37	615.89	948.84	340.62	190	549.36	365.97	95.94	530.86	208.64	252	404	75.75	379.87	862.27	402.97	114.51	244.14	551.91	70.02	441.9	684.33	217.87	276.74	535.67	351.97	456.77	249.31	173.5	328.67	358.91	2453.02	0.01	219.73	499.752	482.39	314.95	178.98	231.56	533.56	231.73	198
in_house_6	no_mlpa_301	206.91	54	215	49.99	212.98	367.67	186.35	206.91	359.87	18	126	137.99	96	10	313.99	53	117.99	68	59.99	88	337.58	34.95	70.308	62.72	253	6	370	191.79	82	32	400	70.71	175.96	42	95.57	26	102.02	1539.17	0.04	49.13	114.446	50	252.89	12	75.75	43	126	72
in_house_6	no_mlpa_302	112	38	133.8	56.88	36	99.82	116	157.65	175.85	112	74	108	37.95	42	139.75	88	56	144	10	60	189.79	153.53	25.962	51.96	90	10	138	164	41.99	89.79	156	92.99	72	102	42	87.59	62	896.93	0	43.59	60.129	103.95	78	38	40	119.67	83.84	30
in_house_6	no_mlpa_303	69.6	23.78	69.6	16	59	138	67.67	75.89	225.3	76	52	44	74	18	106	28	82	95.98	4	38	283.95	89	16.692	18.64	168	2	101	95.96	49.99	44	164	62	114.83	58.53	54	37.99	82	830.17	0.01	22.77	77.168	60	83.85	10	53	54	40	24
in_house_6	no_mlpa_304	68	32	68	47.98	58.94	153.71	62	157.29	118	101.29	60	86	48	8	89.99	40	46	112	36	56	194	116	23.231	84.8	114	6	132	136	34.99	54	118	75.99	71.99	63	30	62	66	820.69	0	26.89	90.208	108	79.99	16	42	90	64	42
in_house_6	no_mlpa_305	97.87	16	103	46	97.87	195.87	82	109.39	204	75	30	56	41.9	28	87.57	99.9	63.87	118	22	49	289.99	93.99	18.615	68.64	146	10	115.95	170.96	44	44	116	71.68	79	79.99	48	32	74	836.35	0	50.6	60.495	114	85.91	19	42.8	61.96	42	58
in_house_6	no_mlpa_306	66	17.98	61.78	45.93	66	145.83	60	137.85	272	258	42	122	60	76	71.99	76	110	252	32	68	322	306.27	21.087	60.71	204.77	46	114	164	34	183.95	128	79.74	66	251.63	56	103.96	90.01	933.8	0	32.64	66.178	168.95	80	14	36	235.47	56	34
in_house_6	no_mlpa_307	166	45	195.96	111.98	166	410.33	142.92	204.92	374	151.26	140.61	163.95	68	42.43	198.96	146	177.2	247.91	96.85	72	513.85	223.95	45.769	151.59	253	16	284	232.96	72	117	347.28	124.99	123.79	161.51	92	93.57	158	1841.84	0.02	55.77	181.931	146	179.97	38	62	142.6	75.9	90
in_house_6	no_mlpa_308	72	33.83	60.01	40	65.75	162.79	72	143.99	258.92	89	62	130	91.92	34	85.92	46	86.73	149.78	10	47.84	316.95	116	16.615	68.56	199.35	12	141.96	195.09	47.95	72	154	90.99	127.62	81	60	57.97	113.71	892.8	0	36.38	142.139	116	110.57	24	52	87.98	52	28
in_house_6	no_mlpa_309	630.69	149.3	627.98	630.69	960.9	1431.9	566.49	1851.46	1578.83	484.79	458	1696.8	581.67	169	803	941.14	683.84	1121.97	246	926.91	1774.75	603.72	255.212	982.1	1203.83	62	1460.8	2429.76	306.72	337.98	1432.29	1014.45	883.49	484.14	460	359.68	634.92	9332.19	0.09	497.19	650.634	833.97	750.45	291.93	264.9	496.94	407.9	595.57
in_house_6	no_mlpa_310	1369.78	352.48	1443.28	663.54	636.28	2299.62	1023.22	2111.17	3242.84	1369.78	1053.6	1478.32	533.97	402.45	1275.52	1188.46	1764.29	1961.37	219.93	450	4364.87	1976.32	364.029	850.1	2244.38	181.28	2039.91	2073.75	605.71	975.55	2871.93	1159.92	1576.48	1614.79	650.98	941.41	1369.78	16449.4	0.15	594.31	1457.85	1443.91	1378.89	408.97	432.01	1222.88	808.33	551.49
in_house_6	no_mlpa_311	583.85	157.75	524.9	583.85	347.49	1028.97	193.56	1400.53	1326.73	719.67	414	1282.58	489.9	216.55	663.76	849.91	537.96	1022.95	45	633.25	2209.6	844.33	167.885	680.28	1097.39	101.58	836.92	1915.25	298.65	573.61	1063.06	1028.48	423.21	648.87	443.88	262.82	512.76	6048.05	0.04	407.38	269.366	555.81	638.85	165.96	243	649.03	313.78	404.44
in_house_6	no_mlpa_312	793.64	215.6	649.85	425.97	793.64	1746.74	757.82	1316.52	2298.41	1011.39	603.78	851.99	654.59	245.81	1007.9	576.09	743.95	1241.47	361.86	521.19	2563.53	1029.39	249.942	532.26	1392.48	150	1444.81	1261.74	373.9	596.68	1441.43	530.72	870.57	795.9	486.96	539.18	870.84	8216.76	0.1	311.17	1237.49	834.04	846.7	165.98	309.89	774.16	399.68	344
in_house_6	no_mlpa_313	465.37	112.1	404.56	211.57	626.39	770.42	262	465.37	1256.06	553.65	249.96	345.59	326	164.8	544.87	397.03	436.98	961.68	147.95	299.05	1280.5	821.22	117.606	256.18	696.66	67.75	596.17	599.63	235.82	345.78	692.08	227.37	384.72	510.9	217.92	444.29	452.01	4126.26	0.07	94.83	393.941	802.47	389.94	83.78	191.72	432.75	172.98	151.95
in_house_6	no_mlpa_314	541.27	109.73	580.56	305.75	351.47	899.43	474.82	955.21	1097.36	541.27	371.21	517.97	208	136.65	833.32	645.29	474.73	809.61	281.99	446	1315.56	698.62	151.029	322.96	833.31	88	886.7	984.69	209.87	354.41	945.67	477.54	378.86	521.34	291.94	406.86	394.87	6510.57	0.01	249.9	501.267	519.57	528.93	173.71	173.66	524.73	326.94	279.95
in_house_6	no_mlpa_315	539.4	97.77	582.51	285.96	470.85	1010.66	466.74	755.43	1144.77	539.4	424.73	635.78	213.95	159	889.45	509.54	545.68	919.01	241.98	361.93	1409.44	863.27	168.029	373.07	662.31	67	1074.76	938.6	269.77	375.72	1143.91	413.95	548.75	526.52	367.89	471.98	461.98	7177.98	0.06	198.24	636.01	790.22	653.78	166	157.9	451.95	305.8	179.96
in_house_6	no_mlpa_316	493.97	131.85	469.08	209.28	493.97	928.84	379.91	813.48	951.54	532.81	354.96	622.77	417.83	153.93	811.4	525.27	465.06	904.51	91.93	294.31	1077.36	643.65	135.5	335.89	699.55	53.42	780.72	894.69	261.78	374.78	745.78	455.42	373.23	405.13	321.71	351.13	296.56	4758.62	0.09	154.89	446.307	784.26	484.17	121.81	178.7	448.78	249.94	270.53
in_house_6	no_mlpa_317	849.96	139.55	685	267.99	1043.75	1149.9	509.45	849.96	1294.57	1113.37	410.77	879.85	443.21	277.74	924.67	644.86	567.13	2583.68	180	318.8	1473.96	1258.42	180.51	492.39	1024.35	157.91	1186.01	1136.36	287.78	644.79	1172.51	460.88	566.85	956.19	421.95	664.86	510.5	6576.88	0.05	176.73	479.307	1645.26	704.69	125.89	260.93	717.22	293.97	270
in_house_6	mlpa_neg_195	992.1	230.71	1048.26	405.6	386.42	1255.54	864.66	1287.16	2032.92	992.1	723.16	943.87	600.21	266.28	1578.91	992.03	998.25	1368.64	151	283	2806.87	1499.41	215.048	549.51	1218.25	143.98	1380.87	1138.99	459.23	592	2041.66	800.79	1048.37	887.89	613.85	651.58	838.79	11000	0.1	285.42	1172.03	1361.99	958.23	222.97	317.41	808.99	601.7	331.91
in_house_6	no_mlpa_318	630.91	184.79	803.9	285.88	362.62	1385.1	630.91	879.45	1558.44	598.79	512.46	827.85	461.77	125.99	1507.04	689.23	641.84	1055.65	60	387.92	1847.31	844.16	215.327	387.92	995.31	93.96	1153.97	1004.42	292	351.7	1356.31	650.75	617.7	556.5	549.39	455.93	462.54	7564.68	0.13	229.38	897.822	742.83	857.1	119.01	248.86	421.68	393.95	217
in_house_6	no_mlpa_319	558.68	135.91	514.69	243.96	558.68	866.76	482.52	798.05	1240.18	575.99	332.7	497.36	497.63	154	685.97	427.52	463.83	900.69	185.82	351	1437.24	697.82	121.856	365.19	822.02	92	839.12	850.91	293	287.95	838.26	359.55	354.64	496.99	304.81	187.81	437.03	5470.38	0.06	170.51	254.822	610.84	467.11	90	243.49	369.98	268	231.9
in_house_6	no_mlpa_320	1101.9	284.88	809.79	380.88	1210.12	1936.38	777.66	1101.9	2020.33	1985.01	1286.76	749.96	682.02	494.57	1135.94	525.26	603.78	2381.4	388	479.92	3264.96	2340.59	226.904	613.66	2084.43	681.48	1600.51	1450.72	547.63	1102.04	1665.27	529.58	1057.3	1179.79	428	701.25	963.3	6520.81	0.09	296.36	905.386	1641.6	851.97	155.99	365.35	1289.04	497.94	418.95
in_house_6	no_mlpa_321	3193.72	918.65	2149.56	1692.16	2668.82	8019.38	3193.72	4568.96	10487.4	14396.2	3548.2	4110.69	2515.9	3414.45	4586.04	2675.25	3227.41	13421.6	1693.58	3010.27	14745.5	15469	1030.33	2922.03	6840.06	3992.01	5829.04	6004.16	1915.33	9317.04	6537.37	2318.5	4637.11	11349.4	1864.07	8211.24	3628.7	31416	0.26	2043.01	5031.48	9469.12	3503.46	871.37	1674.6	10918.2	1705.7	1505.74
in_house_6	no_mlpa_322	8572.86	2104.62	6373.12	3857.17	6435.82	22780	8572.86	9497.88	15871	14310.7	6599.26	7835.61	4453.77	3826.46	9151.08	4801.44	4738.68	14396.7	5096.51	6139.16	24818.9	17657.2	2516.73	6554.54	13308.6	4090.02	16993	12026.5	4073.89	9812.56	15979.5	4976.76	6734.97	11790.3	5160.39	5272.22	6543.66	38931.6	0.38	3451.44	5306.44	10425.5	9789.4	1381.54	3102.86	9749.15	4390.19	3316.25
in_house_6	no_mlpa_323	7866.64	2868.03	5453.33	3045.89	5753.9	14986.8	7866.64	9049.97	13736.8	8357	8386.67	6557.46	6718.51	2257.9	11086.5	4006.02	4109.43	9765.49	1503.98	2972.56	14679.7	7944.91	1944.07	4075.15	11850.7	1907.46	11515.6	9953.29	3585.95	5114.2	13099.7	3657.51	7257.77	4690.74	3650.11	3658.81	4163.83	41647.3	0.45	2455.84	7098.95	7102.14	6821.36	1585.03	2481.97	5536.04	3792.81	2186.45
in_house_6	no_mlpa_324	7522.77	2672.73	4099.31	2903.51	9556.24	9072.99	4288.58	7522.77	11816.7	9660.87	4437.85	5471.43	4937.36	2984.17	6054.92	2884.53	3065.96	17993.9	1399.93	2895.04	11580.9	10866.4	1337.05	3564.51	10213.1	3054.45	7313.47	8433.89	2760.31	7089.9	8381.27	2737.84	6280.7	7458.14	1817.47	4836.25	3979.19	27125.4	0.34	1831	5561.57	12123.3	3529.78	960.17	2202.69	6610.09	1860.1	1993.2
in_house_6	no_mlpa_325	180	58.6	154	113.99	143.85	308.76	180	229.65	388	276	125	148.97	133.34	91.99	183.85	78	134	299.89	91.98	132	499.98	314.98	54	106	329.44	58	233.82	246.98	91.95	231.92	293.94	115.99	253	260.57	73.83	242.98	241	1241.59	0	75.37	341.069	374.34	173.45	66	140	384.64	82	68
in_house_7	no_mlpa_326	61.98	13.98	79.93	61.98	101.79	66.85	55	52	88	9.96	59.9	163.83	78	0	56	62	30	2	38	94	171.99	0	18.404	80.59	66	4	52	179.92	30	6	40	65.99	90	0	25.94	2	68	0.01	2772.91	60.67	67.594	4	119.74	50	42	2	29.96	92
in_house_7	no_mlpa_327	207.8	28	237.84	83.98	264.79	207.8	113	81.99	275.95	298.99	199.95	362.62	192.45	137.7	163.99	140	81.57	405.66	88	165.34	337	101.99	42.913	182.13	260.36	94.49	154	400.22	67.54	162.81	129.89	123.95	167.84	145.57	64	310.78	102	0.02	5537.84	77.42	150.485	736.56	255.98	61.98	48	217.57	40	105.64
in_house_7	no_mlpa_328	2681.91	801.83	3131.26	1213.34	5419.16	2681.91	1897.82	1079.55	5848.92	2938.19	2259	5551.52	3983.06	1294.1	2906.33	2046.64	2253.3	3606.61	1372.83	2243.09	7887.12	912.32	589.933	2844.89	5448.15	660.9	3120.46	6321.96	1368.35	2141.18	2592.26	1732.17	3716.58	1580.01	984.57	2853.57	3143.79	18.09	99676.6	1426.9	2731.07	5768.42	5472.86	1022.73	1686.91	2750.6	1364.73	2150.1
in_house_7	no_mlpa_329	371.64	99.78	577.67	251.92	699.71	501.38	371.64	207.84	768.96	198	488.88	1167.97	570.95	92.44	331.86	353.8	327	295.75	271.54	435.67	957.96	59.93	93.192	557.48	540.55	53.02	607.87	1207.41	199.98	146	485	427.89	384.7	154	225.94	128.97	236.61	0	16764.8	246.68	171.178	352.71	1166.32	141.54	180	206.87	197.51	344.6
in_house_7	no_mlpa_330	1438.03	252.47	1438.03	241.96	1580.83	1968	1357.93	236.87	1742.21	1893.39	1252.75	1266.78	1271.82	836.9	1802.17	379.68	563.99	2404.22	833.65	411.53	1649.87	560.89	299.433	595.82	1349.92	406.95	1607.45	1200.76	414.67	1260.94	1220.94	459.97	1079.68	722.93	791.49	1447.7	643.52	8.04	36217.6	245.61	798.545	3711.45	3012.76	233.7	433.95	1634.56	746.62	385.5
in_house_7	no_mlpa_331	1181.62	252.46	1606.64	633.91	1663.03	1924.68	1181.62	486.69	2286.87	305.9	1393.44	2447.45	1361.78	99.67	1351.51	749.64	610.07	361.95	861.84	842.46	2187.34	109	269.846	1043.81	1717.85	76	1468.46	2017	608.02	161.87	1092.48	1025.79	895.88	150	636.7	165.54	690.56	4.04	41112.6	529	528.218	535.29	2510.07	330.04	442.61	253	543.71	902.77
in_house_7	no_mlpa_332	1339.95	435.13	1366.72	62	2940.03	1339.95	708.36	28	3831.01	1901.97	981.15	453.94	2054.47	692.93	949.51	108	1444.74	2417.01	673.71	97.02	4236.32	408.72	195.519	126.62	2440.04	437.31	1134.91	349	895.47	1406.9	1095.05	104	2018.63	1095.82	448.42	1485.74	1693.41	18.01	47391	84.92	1921.83	2838.14	2449.77	36	964.72	1334.86	602.81	48
in_house_7	no_mlpa_333	191.97	191.97	237.78	161.85	1214.32	143.84	124.98	128.27	1428.37	342.88	186.7	662.98	742.97	195.73	136	252.8	662.6	553.92	85.97	214	1723.46	88.98	38.846	336.67	1451.27	87.94	196	728.84	363	307.46	204.87	258.95	767.71	294.52	54	416.93	641.39	0.02	9826.55	155	713.634	619.86	317.95	121.95	335.28	376	84	177.94
in_house_7	no_mlpa_334	5291.65	1030.71	5737.14	1695.91	6592.97	6264.83	3491.41	1202.86	8063.81	5291.65	4420.41	5867.13	4532.72	2105.18	4911.11	2488.47	3128.84	6364.43	3426.15	2409.31	9737.44	967.19	1110.6	3419.87	7800.69	1061.45	5203.69	6731.54	1978.61	3728.74	4578.29	2902.93	4827.37	3013.3	2190.48	5057.25	4197.95	30.12	181111	1757.01	4725.2	7569.36	10624.3	1430.52	2046.34	5337.66	2703.63	1970.73
in_house_7	no_mlpa_335	1410.41	437.67	1410.41	633.4	2636.92	1530.96	837.76	417.48	3445.38	2147.26	1255.75	2283.93	2100.89	915.06	1144.59	918.49	1319.38	2465.21	789.66	1020.58	3899.09	333.81	315.587	1272.57	3259.01	395.86	1339.67	2693.62	807.08	1521.02	1163.41	1086.25	1619.98	1205.74	727.66	1231.74	1390.38	16.05	52625.1	617.89	1244.04	2913.32	2768.09	483.61	833.84	1675.35	731.59	705.32
in_house_7	no_mlpa_336	2115.13	537.36	2115.13	794.72	3625.57	2201.18	1219.46	598.36	4569.94	2877.32	1648.69	2962.89	2522.97	1209.12	1884.95	1375.43	1592.57	3416.96	1247.55	1156.54	5346.12	481.84	453.212	1623.91	4434.27	552.11	1940.8	3417.54	1135.02	2079.78	1789.12	1360.16	2729.67	1601.36	701.71	2140.6	2133.12	14.01	68832.9	880.68	2345	3701.51	3837.71	706.83	1153.44	1928.27	927.86	979.91
in_house_7	no_mlpa_337	7911.49	2691.13	10449.5	3054.52	12963.8	17727.8	7911.49	2178.24	15345.7	7425.93	10724.1	9212.33	10673	3174.46	9831.16	4187.18	5663.95	8790.07	8484.56	3471.71	19324.8	1209.71	2602.12	6661.64	15109.1	1618.86	10958.4	11414.1	4420.86	6063.24	9722.11	5622.3	7921.96	4781.6	4656.69	4094.72	7561.91	48.21	164492	3199.72	5978.14	9332.91	20980.1	2092.66	3937.1	5140.37	4991.46	3438.54
in_house_7	no_mlpa_338	10869.6	4180.06	13498.4	4521.28	23535.5	19574.4	10869.6	3163.14	28178.1	4465.19	12140.7	15298	18024.4	1861.56	15057.4	7073.01	8740.6	5480.31	10553.6	5837.17	32668.2	765.63	3295.11	9014.29	26278.3	876.15	13921	17461.4	8014.96	3469.36	13384.2	7570.36	14686.7	2632.33	6586.67	3045.7	12557	36.77	324767	4632.9	11217.5	6343.14	27989.6	3376.19	7402.06	3909.68	7558.52	5287.75
in_house_7	mlpa_neg_196	139.79	35.46	397.97	51.89	139.79	172.76	151.73	21	145	79.82	187.94	313	109.49	40.76	175.74	89.92	59.91	160	149	44	331	26	62.385	116.31	258.47	23	285.97	179	62.97	104.93	278	84.99	123.98	86.98	127.98	97.99	95	0.05	17727.3	36.72	71.356	270.75	512.71	44	58	100	123	63.88
in_house_7	no_mlpa_339	578.68	147.9	736.59	241.63	627.75	798.95	394.88	213.15	715.58	578.68	439.96	894.66	616.37	350.84	540.94	347.69	269.99	983.96	407.91	261.64	761.64	258.43	102.663	438.29	803.36	183.72	330.91	946.63	287.16	559.31	594.44	279.2	577.96	298.1	161.86	660.77	466.62	6.02	16500.2	132.15	278.158	1221.51	1018.69	119.97	190.8	486.59	245.77	293.86
in_house_7	no_mlpa_340	1234.76	379.21	2449.55	986.53	1914.14	2799.6	1234.76	585.37	1927.45	1076.69	1452.16	2666.74	1765.29	630.02	1624.13	896.63	672.64	1404.29	1130.89	782.43	2194.48	381.24	248.51	1200.61	2757.59	330.81	1145.71	3198.84	873.59	960.34	1521.7	774.71	1500.46	621.16	473.54	846.62	1095.69	5.99	40579.8	458.56	731.426	2127.64	3803.61	409.7	794.79	843.92	747.94	844.55
in_house_7	no_mlpa_341	2163.33	701.17	2962.96	8	3230.6	3045.87	1220.37	0	3431.39	2163.33	1713.9	14	2994.08	1268.59	2315.88	8	1060.98	2707.83	1277.24	8	3459.4	734.51	249.077	23.91	1680.36	652.05	1299.29	10	1426.8	1897.05	2003.91	15.97	2903.02	1007.14	483.77	1835.45	1666.83	12.07	47020.2	21.31	1746.84	4098.15	4675.17	2	1259.84	1519.84	907.54	8
in_house_7	no_mlpa_342	31.99	2	136.61	31.99	14	176.87	67	29.95	8	51.76	92.99	127.98	12	26	129.89	52	5	85.53	37.98	40	15	21.69	10.308	60.32	21.54	16	66	159.93	2	40	70	31.99	8	18	10	41.9	14	0	1956.42	27.11	10.267	86	90	17	2	22	21	38
in_house_7	no_mlpa_343	420.99	207.67	568.66	284.94	969.13	767.75	283.93	190.94	1119.84	420.99	345.83	654.61	863.27	181	519.62	275.94	312.74	499.71	244.99	208	983.44	127.17	71.087	446.79	1024.41	97.83	341.89	1006.02	317.7	332.63	457.86	177.93	832.01	203.89	123.97	399.85	617.51	4.04	12907.5	148.03	511.653	620.48	871.05	149	287	278.83	226	308.46
in_house_7	no_mlpa_344	1916.53	957.37	2481.13	1258.58	3568.17	3924.77	1378.69	828.14	3544.56	1916.53	1574.83	2267.53	4344.13	1269.09	2084.5	1269.33	1011.51	2684.45	1183.06	743.54	4191.6	627.95	256.663	1653.89	3103.31	580.76	1264.91	4136.81	1761.34	1813.86	1729.82	972.54	3202.65	1121.39	611.77	1760.29	1913.65	10.04	24260.3	702.65	1869.96	4001.25	3772.71	677.71	1183.25	1186.97	792.88	1147.01
in_house_7	no_mlpa_345	2582.89	1592.74	4002.04	1446.6	5324.5	5931.47	2478.14	1143.57	4299.52	2582.89	2046.53	3266.95	6175.68	1885.29	3702.09	1392.19	1130.61	3651.99	1842.71	833.91	4686.88	1010.31	469.192	2265.69	5062.47	637.15	1719.02	4799.37	2531.36	2457	2375.41	1545.56	4550.96	1255.44	959.48	2420.33	2741.89	26.06	31773	738.58	2916.28	5775.87	4891.15	1076.8	1815.28	1631	1106.36	1469.82
in_house_7	no_mlpa_346	507	195.7	507	276.79	1002.97	640.03	309.31	281.29	949.85	1206.8	259.77	736.61	926.03	758.18	458.95	328.97	255.55	1552.21	221.97	218	956.68	431.49	67.731	464.39	1086.46	372.54	291.82	1034.66	417.48	949.33	341.68	290.92	963.83	565.94	125.99	1048.78	494.71	4.01	12836.5	179.14	548.416	2556.8	821.85	161.65	362.5	642.5	166	321.55
in_house_7	no_mlpa_347	305.98	108.27	344.21	305.98	543.33	204.88	162	175.04	460	314	109.86	766.87	356.14	233.95	173.99	286.83	194	565.49	142	174.9	443.79	120.85	48.5	431.16	524.22	144	102	883.31	177.95	407.52	189.83	287.84	377.78	219.95	38	468.06	223.82	4.01	7518.65	151.38	243.218	973.35	304.65	150.01	123.91	248	62	254.72
in_house_7	no_mlpa_348	21.99	2	113	7.99	54	25	21.99	2	28	8	14	11.91	22	1.95	32	6	16	10	32	4	76	0	2.308	8.08	77.92	2	28	15.95	10	0	56	4	38	2	10	4	28	0.01	2088.22	4.2	19.99	13	37.64	0	16	10	10	6
in_house_7	no_mlpa_349	813.53	175.26	2388.67	411.77	813.53	2272.19	1367.22	333.9	778.87	1012.15	1213.07	1053.63	850.07	737.76	2243.6	521.53	374	1493.7	1429.65	313.9	967.68	279.97	232.394	747.04	1279.01	319.91	1017.34	1997.06	320.75	1084.34	1848.6	386.82	785.42	562.42	367.49	874.18	464.93	10.01	26709	258.48	550.406	2445.75	2983.47	273.44	277.9	645.3	720.86	490.9
in_house_7	no_mlpa_350	2692.46	963.12	4890.46	1481.79	3185.36	5941.41	2747.91	1272.15	2692.46	2553.93	2517.71	4616.17	3864.03	1833.05	4325.33	1909.17	969.41	3645.23	3356.83	1118.47	3542.5	715.07	574.721	3379.98	4318	707.66	2034.64	6059.58	1930.31	2868.67	3355.64	2163.62	2688.85	1248.71	1039.52	1436.64	1649.71	14.01	41476.8	1196.59	1473.13	5370.96	5648.97	1063.78	1181.16	1259.08	1351.58	1865.86
in_house_7	no_mlpa_351	3561.23	2134.73	7690.34	1668.7	6099.47	8516.22	3561.23	1609.88	5950.63	3304.49	3402.91	5609.56	7538.07	2443.19	6266.81	2493.63	2147.26	4827.71	4100.42	1344.25	9406.37	945.43	868.413	3877.02	10103.4	1075.6	3120.67	8841.76	3386.24	4441.12	5387.57	1837.35	8160.05	2276.97	1085.83	3300.26	5290.71	35.07	72734.1	1438.82	5156.47	7545.24	7842.78	1328.18	2733.48	2089.48	1995.81	2376.35
in_house_7	no_mlpa_352	897.96	347.35	2032.32	468.94	1442.22	1724.12	897.96	396.26	1414.73	656.95	1015.84	1555.91	1502.14	546.81	1508.64	673.01	539.71	953	1120.71	573.67	1641.91	170.93	165.106	789.19	1673.42	218.01	886.72	2584.16	678.49	714.85	1501.61	476.71	1164.67	466.82	333.63	457.98	603.53	2.03	32604.1	347.43	553.139	1992.76	2605.06	286.02	509.35	575.59	660.94	503.72
in_house_7	no_mlpa_353	58	35.98	222	6	172.99	120.6	58	4	137.7	44	106	100	140	58.91	126	18	68	85	72.95	12	205.99	20	17.788	48.64	248	10	84	66	115.99	66	159.65	21.79	130	37	46	29.74	92	0	4892.71	18.34	31.178	189.72	225.82	8	80	40	49.86	14
in_house_7	no_mlpa_354	599.87	259.91	1108.63	247.66	1325.03	1035.38	599.87	202.95	1188.44	474.68	527.95	869.84	1227.91	361.33	790.94	338	445.65	692.66	519.96	234.96	1535.85	107.98	92.394	387.73	1637.71	136	479.71	1106.68	512.54	510.7	637.55	263.92	1120.57	303	169.93	407.39	656.42	2.06	21487.9	132.43	856.713	1363.37	1355.43	132.01	428.99	348	290	265.95
in_house_7	no_mlpa_355	1102.83	620.13	2018.72	589.92	2663.94	2166.95	1102.83	438.73	3612.56	938.49	1084.71	1525.78	2290.32	523.55	1843.73	675.64	1248.91	1324.29	1294.72	486	2470.79	171.82	240.058	1016.79	2914.35	168.03	1000.1	2493.85	944.45	920.48	1465.67	548.64	2174.6	618.72	339.12	735.16	1469.22	4.03	25080.6	422.3	1148.74	1779.62	2659.53	390	685.49	546.3	548.93	597.75
in_house_7	no_mlpa_356	830.65	203.6	1436.69	149.65	1017.55	1683.11	830.65	91.99	1409.83	790.19	1011.87	597.64	978.31	524.26	1431.41	206	538.73	963.79	962.93	133	1181.95	266.84	151.75	314.4	1463.5	228.94	635.26	720.42	364.3	812.71	1063.8	119.99	970.81	415.95	214	613.82	719.53	8.04	17924.5	99.48	556.069	1448.21	1848.78	97.93	333.79	566.86	473.86	136
in_house_7	no_mlpa_357	3007.08	934.79	3663.94	1431.32	3689.61	5069.41	2230.51	1058.96	4665.6	3007.08	2593.23	3887.21	3793.05	2122.69	3758.18	1923.7	1756.27	3515.91	2441.65	1147.68	3936.08	744.73	534.173	2891.66	4888.32	717	2167.68	6037.99	1258.22	3620.34	3010.47	1482.79	3468.64	1799.3	831.82	2204.48	2213.72	24.05	35770.7	1047.73	1901.45	5628.69	5663.33	917.7	1012	1817.74	1118.01	1713.71
in_house_7	no_mlpa_358	223.77	49.7	233.97	85.98	259.33	223.77	132.88	55.99	270	235	153.94	245	225.72	168.49	233.78	107.95	88.82	308.9	142	96	231	51.94	36.529	171.91	313.28	70	112	419.62	50	240.85	190	90.02	118	120	45.9	63	76	0	4413.53	44.29	30.386	383.87	339.58	22.02	62.78	111	42	83.99
in_house_7	no_mlpa_359	348.53	348.53	604.65	347.94	1168.48	415.84	317.63	262.64	1497.56	276	390.97	1023.94	1172.76	196.37	488.94	559.79	561.67	425.97	319.96	389.96	1438.66	77.95	66.808	725.18	1515.48	74	276.36	1662.78	542.64	320.96	527.56	351.47	984.93	203	96	182.58	709.5	2	11927.4	213.91	395.881	566.84	786.93	191.92	429.97	201	229	397.8
in_house_7	no_mlpa_360	218.88	129.88	396	111.96	576.21	339.47	213.95	81.95	595.9	218.88	229.95	489.81	573.96	178.3	361.88	185.9	238	311.86	197.87	148.98	621.82	81.94	55.683	255.6	685.33	72	172	577.92	205.93	217.7	347.95	121.97	442.95	123	91.97	149	329.75	4	7182.28	59.93	193.743	534.95	573.76	64.02	183	170	151.97	125.89
in_house_7	no_mlpa_361	4124.72	1618.15	6607.73	1912.22	7250.3	6488.54	3920.83	1567.14	7485.07	4124.72	3764.74	6702.41	6920.6	2684.27	5674.43	2638.87	2608.88	5644.81	3254.82	1988.87	6996.45	890.56	807.096	3837.34	8687.5	692.86	3890.76	9265.17	2273.62	3788.34	5046.6	2008.27	4752.4	2309.75	1588.83	2025.98	3476.97	24.17	145193	1392.34	2336.87	7810.35	11320.6	1245.37	2182.47	2269.75	2730.05	2495.4
in_house_7	no_mlpa_362	271.38	43.58	405.56	188.72	333.38	463.48	237.73	116.81	442.96	271.38	267.86	583.71	253.6	142.54	351.84	249.89	120	301.79	206.8	224	323.78	99.76	57.067	265.77	397.66	108.94	211.99	623.45	110.81	252.4	331.69	123.73	256	164	113.9	257.97	152	0.01	7225.76	118.92	128.386	586.55	724.59	91.85	128	218	123.96	211.66
in_house_7	no_mlpa_363	586.38	289.47	928.55	379.84	1372.61	586.38	353.14	318.77	1641.53	709.96	356	1236.92	1218.22	508.94	485.48	458.06	578.81	921.19	234	467.87	1335.49	232.82	70.308	583.64	1606.29	258	331.92	1694.37	554.4	631.47	434.79	419.6	864.54	605.5	163.96	579.63	701.94	8	13385	266.12	556.05	1613.59	917.79	223.99	430	952.83	193.99	513.75
in_house_7	no_mlpa_364	676.51	302.99	1250.79	231.93	1342.66	766.1	465.6	125.57	2059.55	676.51	529.68	655.94	1371.83	374.02	669.84	192.92	659.01	821.03	340	165.5	1470.63	213.54	78.077	317.59	1877.49	185.59	336.33	838.89	700.88	590	673.91	152.58	953.87	502.63	167.96	493.66	770.89	2.01	15205.6	92.47	657.248	1504.86	1256.25	79.97	564	707.99	242	194.63
in_house_7	no_mlpa_365	226.99	88.98	556.3	73.54	568.76	546.88	226.99	66.95	657	139.5	269	219.91	460.48	65	389.99	75.9	200	184.61	204.93	93.99	627.66	57.99	48.442	120.68	683.3	37.93	269.39	327.76	191.82	128.75	341.74	69.95	311.75	85.47	81.94	97.98	309.8	0	7878.24	51.09	147.921	334.85	562.33	30	167.87	126.58	139.85	104.86
in_house_7	no_mlpa_366	66.94	29.95	213	54	155.34	113.98	66.94	23.87	247.93	66	123.92	116	119.92	27.99	83.96	85.45	113.81	105.95	68	46	256	35.99	9.615	94.22	193.85	18	42	233.19	67.97	65.85	115.93	30	139.72	52	26	45.99	84	2	2319.79	47.63	64.396	172	113.96	24	40	54	32	39.91
in_house_7	no_mlpa_367	468.99	144.4	906.3	161.75	644.1	1018.94	468.99	133.98	823	421.91	430.96	452.92	810.66	295.48	833.9	152	273.8	589.87	347.89	124	657.98	124.97	61.577	200.97	805.43	185.64	395.95	560.24	307.41	394.69	491.9	114	763.49	162.77	198.01	408.69	353.19	0.01	12877.6	55.5	554.812	1428.08	1148.34	113.56	233.86	338.48	179.84	135.95
in_house_7	no_mlpa_368	1682.83	498.31	3805.8	925.4	2951.23	3413.34	1682.83	564.56	2311.87	1306.44	1879.67	2030.52	2089.78	919.32	2152.17	663.48	785.54	1731.01	1306.79	729.8	2514.27	468.16	248.567	1117.98	3211.77	486	1110.98	2890.4	1285.32	1335.95	2018.87	700.83	2023.09	842	500.75	1077.17	1206.64	8.08	46161.3	448.58	1190.21	3644.73	4813.14	381.03	812.31	896.64	925.12	756.7
in_house_7	no_mlpa_369	1437.34	426.5	1437.34	799.4	2515.42	1816.02	958.77	576.78	3250.24	2189.13	1399.02	3223.51	1492.75	743	1173.64	1106.82	1085.8	2761.92	1007.56	1338.29	3652.34	353.46	382.769	1700.17	2312.31	248.02	1797.34	2985.45	636.7	1367.12	980.42	1530.57	1720.37	1600.44	545.5	1580.9	1067.4	18.01	44009.9	995.51	1541.34	2969.45	2591.46	687.76	547.35	1588.69	488.72	920.51
in_house_7	no_mlpa_370	4071.28	940.04	4167.47	1468.58	6751.01	4347.45	2499.01	1064.78	8546.09	4071.28	2956.03	6866.01	4716.13	1508.75	3197.56	2228.21	3906.19	5394.96	2414.23	2840.15	10179.2	606.8	1024.05	3202.42	4428.01	595.2	4331.73	5621.7	1578.7	2666.45	3051.44	2744.21	4185.92	3451.89	1766.64	2239.03	3121.74	34.14	127842	1844.11	3197.99	5438.1	7183.4	1084.02	1876.57	3407.11	1699.07	1909.23
in_house_7	no_mlpa_371	1253.73	243.54	1288.08	515.9	1863.62	1253.73	752.45	350.57	2088.48	2312.04	996.67	2233.76	1125.13	779.64	1001.02	685.98	1004.41	2639.26	725.96	898.6	2788.54	341.38	313.856	1063.35	1835.08	269.84	1377.3	1837.07	456.01	1414.37	954.81	888.83	1191.87	1807.23	505.97	1144.34	830.23	6.01	43671.5	624.8	793.871	2905	2262.78	358.48	494	1802.71	433.68	606
in_house_7	no_mlpa_372	945.78	156.67	991	197.98	1079.28	982.46	619.5	155.5	1285.99	945.78	847.76	938.82	829.38	286.68	891.53	327.37	600.68	1060.18	617.94	507.9	1408.37	129.95	217.404	532.56	915.91	93.98	1082.3	1033.6	258.97	502.82	685.17	396.97	701.68	529.55	355.87	458.21	391.43	6.04	28260.5	226.7	594.099	1129.16	1673.94	180.97	216.99	537.4	358.81	222.01
in_house_7	no_mlpa_373	12226.3	4632.24	12226.3	3089.04	20309.5	14624.9	8490.88	2590.06	23951.8	12442.1	9463.15	14784.2	18090.4	4303.29	9989.73	5406.46	9325.24	14134	7394.49	5652.13	35082.1	1750.07	3301.32	10096.4	22980.9	1609.17	13178	16276.7	6165.86	7614.84	9488.18	7423.09	14470.2	8679.12	4513.78	6649.18	12541.6	70.22	227391	5668.19	9749.15	13691.3	19872	3322.8	6109.53	7512.69	5089.3	4718.17
in_house_7	no_mlpa_374	17.62	3.99	20	2	37.92	17.62	12	6	43.91	26	25	35	27.89	8	15.99	6	26	27	16	6	77.99	5	4.423	18.12	41.84	5	36.94	30	4	17.77	12.97	12	18	19	17.98	14.77	11.78	2.03	1032.17	25.68	16.198	59	26	6	6	26	8	11.81
in_house_7	no_mlpa_375	851.21	368.41	933.58	331.95	1994.51	851.21	604.64	241.96	2306.05	1160.43	887.76	1639.98	1391.21	492.06	826.74	447.68	1138.83	1632.52	473.35	652.05	2448.79	186.99	233.798	914.35	1781.55	140.01	1023.64	1540.81	448.78	860.69	642.82	699.94	1133.3	882.77	381.92	558.21	764.95	4.05	29426.9	375.45	795.257	1759.95	1629.47	285.76	458.39	903.79	422.89	381.23
in_house_7	no_mlpa_376	2769.53	1081.83	2769.53	1563.68	5616.43	3704.77	2064.47	1172.34	5966.53	4100.72	2550.55	5550.35	4142.64	1566.92	2628.68	2116.49	2133.09	4690.67	1705.68	2359.59	7401.14	572.68	826.683	4014.31	2962.22	479.85	3373.45	5843.82	1412.96	2310.41	1869.21	3606.96	3777.83	2740.45	1263.6	2145.16	2649.79	25.87	67450.8	2378.8	3564.53	5110.56	5371.74	1549.22	1177.46	2496.07	1252.18	1899.75
in_house_7	no_mlpa_377	553.79	377.99	12	706.79	2527.97	11	33	553.79	2384.56	1833	10	2437.3	1483.3	802.97	12	934.49	879.78	1965.91	6.01	901.63	3157.74	220.83	51.913	1352.56	1890.06	413.71	6.09	2140.46	756.14	990.29	13	1315.61	2011.44	1017.6	6.01	1174.25	1049.58	4	252.61	772.12	1977.7	2549.46	9.99	544.46	743.56	1086.04	2	805.14
in_house_7	no_mlpa_378	13.96	13.96	10	17	29.99	8	6	4	68	21.99	15	30	30	10	10	8	18	35	12	14	82.91	0	0.615	16	36	6	14	20	10	12	3	20	26	32	0	16	18	0	374.38	16.07	8.129	23.99	24	8	8	24	2.01	15.93
in_house_7	no_mlpa_379	4818.44	4072.6	18.07	7414.18	21790.3	11.99	250.01	4818.44	25457.4	7288.52	18.02	20580.3	16316.8	2817.13	14	8778.73	7845.33	7466.33	19.01	9289.51	33366.9	1159.42	588.192	15155.9	21636.7	1544.97	10.03	24804.1	7138.82	4778.06	9.01	13284.1	14466.4	5510.56	5.97	3649.2	11097.1	45.94	400.77	8285.45	11396	9968.92	10.67	5285.96	7373.91	6678.89	4.03	7911.35
in_house_7	no_mlpa_380	1593.8	1593.8	4	1754.84	6374.61	15.9	70.08	1466.98	6404.62	4914.87	10.01	5525.78	6182.53	2125.22	16.96	2293.84	2369.64	6114.97	5.99	2488.2	9455.87	768.92	152.202	3912.17	6612.15	1149.62	14.08	6960.07	2694.71	3251.46	2	4264.88	4419.63	3380.99	6.06	1725.76	3112.67	36	191.79	2445.28	2246.26	7785.47	18.02	1188.97	2678.11	3285.94	0.02	2297.69
in_house_7	mlpa_neg_197	2761.26	3007.05	42.83	2761.26	18538.5	44.27	115.87	2497.77	16494.7	6126.9	26	10260.5	12908	2581.9	22.67	4197.75	6743.55	7981.65	22.01	3566.64	28097.4	964.2	253.971	6510.52	16994.9	1653.24	20.06	11224.4	5469.03	4514.52	23.01	5336.22	10343.4	4737.42	12.07	3047.44	8760.31	42.03	700.49	3914.17	4784.94	10151.9	31.01	1708.53	5316.43	5048.33	8	3994.4
in_house_7	no_mlpa_381	287.63	197.91	8	378.95	1210.27	12	20	287.63	1680.52	1355.04	4	1281.81	1008.31	471.83	3.99	583.35	629.25	1433.26	8	534.69	2166.42	188.97	23.529	615.47	1162.84	243.92	12	1613.28	368.91	870.6	4.01	630.9	1065.95	1011.83	6.01	747.14	453.98	6	200.08	439.55	997.257	1835.63	8	321.99	445.98	1064.58	2	404.79
in_house_7	no_mlpa_382	479.9	321.3	17.8	568.37	2246.28	13.88	24.01	479.9	2140.34	2046.35	10	2147.68	1485.74	666.81	14	843.12	727.47	1827.96	8	869.67	3136.39	245.88	49.154	1282.81	2038.63	379.96	16.06	2207.62	648.71	1068.61	12	1161.86	1564.15	1230.96	8.04	784.88	994.62	6	368.92	693.21	1270.46	2372.07	23.89	527.2	753.05	1371.66	4	823.21
in_house_7	no_mlpa_383	562.23	181.62	705.23	223.72	1067.53	796.91	562.23	150.96	1261.7	265.99	642.83	742.76	548.23	117.02	578.31	213.76	533.45	402	430.68	323.6	1428.69	46	226.442	362.48	929.61	58	711.91	553.61	310.53	154	631.79	232.99	822.31	243	295.88	283.02	454	4.04	26193.6	122.61	673.762	579.05	953.28	99.99	311.91	213.88	195.81	173.89
in_house_7	no_mlpa_384	1237.75	322.46	1237.75	574.75	2299.9	1375.92	871.35	502.67	2541.11	1430.69	976	2098.06	1432.6	501.59	934.98	638.46	1033.88	1915.68	695.99	765.91	3036.44	253.84	310.298	1099.38	2003.65	349.95	1266.64	1891.35	583.93	1052.26	994.79	971.79	1513.56	1166.85	520.85	1195.99	936.82	12	35552	546.12	1149.91	2472.45	2341.56	406.82	724.94	1424.65	598.86	713.16
in_house_7	no_mlpa_385	2056	443.35	2926.05	696.79	2957.74	4351.39	2056	628.52	4249.96	2051.48	2342.43	2511.75	2027.66	771.85	2739	829.71	1589.34	2536.26	1695.95	1336.39	4326.3	350.92	733.135	1260.88	3022.56	440.39	3218.52	2462.93	828.61	1152.04	2350.54	1041.88	2489.84	1478.62	1213.7	1711.56	1389.26	2.04	65700.4	711.17	2558.61	3432.76	5088.8	493.99	913.11	1600.73	1107.04	809.04
in_house_7	no_mlpa_386	3320.73	1660.71	3320.73	1858.96	7692.73	5100.52	2403.62	1382.5	6007.41	4729.97	2719.89	4877.53	5813.25	2129.58	2873.69	1585.75	2311.39	6072.86	2270.78	1783.76	8582.44	813.34	714.471	3211.72	5645.3	1087.79	3544.85	5276.23	2668.35	2927.68	2601.39	2871.09	4606.79	3053.37	1691.25	2926.41	2835.1	22.09	62181.7	1583.18	3616.88	7162.23	5995.82	1084.66	2230.8	3458.54	1293.02	1775.95
in_house_7	no_mlpa_387	4473.31	2439.55	4473.31	2037.95	13928.9	5714.32	3505.89	1790.5	13623.8	4760.37	3516.45	6337.05	9340.31	1847.03	3931.82	2412.41	4134.75	5556.71	2378.79	2551.19	19663.7	766.67	1206.36	3853.67	11020.9	1015.73	4898.92	6658.94	4301.59	3068.54	4021.81	2894.17	9403.43	3480.04	1782.26	3457.89	7173.69	12.25	113857	1973.43	6567.27	5601.74	7205.77	1332.86	4206.49	3614.94	1766.97	2088.76
in_house_7	no_mlpa_388	703.66	355.48	738.78	468.89	1726.99	703.66	554.16	405.12	2632.33	1174.95	651.9	1531.63	1406.92	394.45	544.86	621.13	943	1277.47	442.99	586.78	3103.51	205.94	126.365	899.54	1483.84	231.98	821.96	1586.43	657.93	708.88	626	763.64	1023	737.53	307.88	595.86	741.81	6.08	29110.2	408.71	481.495	1361.4	1397.83	243.73	524.92	859.63	325.95	471.72
in_house_7	no_mlpa_389	1882.41	780.22	1882.41	1149.58	4319.95	2088.15	1319.77	1049.74	5242.8	1977.67	1428.26	4190.29	3479.13	788.82	1844.06	1292.41	1695.48	2641.82	915.75	1163.82	5632.8	347.76	490.856	2452.09	3812.67	365.95	1974.25	4038.37	1563.01	1317.11	1585.69	2156.08	3870	1405.29	927.63	1102.31	1806.81	12.02	56484	1080.89	3352.56	3769.45	3350.53	1049.74	1409.27	1562.58	797.66	1401.93
in_house_7	no_mlpa_390	822.61	157.87	1130.35	155.93	908.86	1247.43	661.92	107.79	1099.26	822.61	1047.5	615.97	618.53	374.27	840.79	155.45	540.88	979.7	449.95	191.96	1420.77	174.86	228.625	320.61	963.22	186	901.33	588.39	318.91	549.6	755.36	227.97	622.48	618.69	380.69	581.67	359.93	4	30070	136.02	408.119	1287.12	1717.04	99.95	304.99	651.97	372	150
in_house_7	no_mlpa_391	2648.81	421.23	2758.19	778.14	2648.81	4451.17	2198.14	544.22	2783.23	4865.02	2584.23	2857.26	1753.31	1689.64	2839.42	1255.71	869.45	5369.77	2264.31	988.19	3694.84	763.84	760.971	1564.53	2462.74	992.01	3245.46	2622.33	740.79	2572.08	2580.57	1320.73	2146.7	2010.66	1175.9	3138.35	1297.72	24.11	64138.7	763.47	2029.25	5988.16	5445.49	745.93	698.86	2947.41	1141.94	846.24
in_house_7	no_mlpa_392	868.66	137.58	930.21	352.88	1180.76	868.66	511.1	246.9	1409.32	2432.87	655.61	1267.58	732.51	915.96	617.81	484.74	652.36	2905.45	462.01	450	1735.9	422.04	234.298	735.1	1232.78	552.58	881.68	1369.73	300.95	1538.62	725.45	673.69	710.35	1653.23	307.89	1943.77	585.86	20.01	28542.1	329.52	560.564	2980.78	1407.47	243.96	390.61	2280.75	393.77	438
in_house_7	no_mlpa_393	1467.04	422.78	1467.04	722.82	2915.99	1648.39	988.02	532.54	3340.02	2290.17	1169.85	2726.35	1979.97	763.4	1055.79	1201.73	1296.9	2420.64	865.8	1146.74	4829.89	315.97	423.308	1765.99	3102.26	467.73	1694.32	2999.06	907.46	1216.76	1171.73	1677.08	2379.35	1345.69	700.46	1764.46	1737.61	10.05	45936.9	1175.43	2509.43	2918.84	2757.17	782.98	939.44	1922.62	640.35	1053.47
in_house_7	no_mlpa_394	16	5.71	20	4	22	12	16	2	36	36	10	14	19	11.83	8	17	8	38	2	8	50	6	2.231	6.08	27.96	10	14	13	10	16	8	6	22	10	14	16	8	0	569.51	4.18	18.04	43.99	23	14	12	12	4	12
in_house_7	no_mlpa_395	3281.83	951.11	3281.83	1169.79	4498.9	5803.96	2501	928.5	5132.47	5929.53	2839.74	4326.66	3816.03	2232.63	2978.83	2108.19	1874.85	6637.44	2368.18	1616.78	9124.45	865.61	1125.8	2945.14	5830.56	1127.46	4221.2	4687.91	2014.22	3543.33	2984.7	2282.48	5186.18	3511.57	1418.88	4112.37	3800.05	26.05	64772	1520.88	5020.61	7886.47	5800.12	1061.59	1753.69	4177.05	1500.25	1716.98
in_house_7	no_mlpa_396	3240.38	941.32	3240.38	1378.71	4303.36	5546.38	2197.82	808.05	6041.16	3374.09	3216.28	3635.49	3827.82	1105.53	2349.64	2035.34	2163.64	3697.91	1852.71	1755.2	9196.78	516.82	753.317	2461.99	4963.07	596.35	3544.14	4678.12	1826.76	2009.4	2856.23	2361.29	3487	2505.6	1292.94	1749.39	2743.6	22.05	66740.3	1670.28	3312.49	3913.68	6353.87	971.74	1696.35	2122.8	1471.63	1382.72
in_house_7	no_mlpa_397	465.4	97.91	465.4	185.86	598.83	495.43	315.95	169.93	884	465.86	478.63	802.66	495.03	153.98	403.59	287.75	371.9	484	326.96	294.01	1033.7	64	116.202	426.82	649.8	74.98	465.95	764.62	167.67	237.73	357.98	330.89	429.75	261	201.93	199.79	239.75	2	13360.1	183.11	315.465	558.91	748.62	135.26	148	292.56	161	195.54
in_house_7	no_mlpa_398	1200.23	241.83	1386.93	567.96	1769.95	2082.02	1115.95	406.35	2131.81	1200.23	1307.36	2266.47	1241.14	413.47	1334.95	909.87	621.91	1275.21	1088.78	957.84	3043.78	184	433.106	1279.17	1836.38	257.43	1824.04	2239.49	492.24	701.14	1222.61	1124.2	1327.46	852.14	758.57	842.75	951.97	4.02	41564.6	649.39	1473.57	1674.71	2805.08	536.47	512.01	995.2	619.66	760.88
in_house_7	no_mlpa_399	196.68	33.82	277.49	41.92	182.87	250.12	196.68	40	246.63	532.25	149.99	254.92	119.9	174.38	322.69	175.86	98	635.25	174.5	111	272	131.74	45.346	141.43	170.46	105.96	271.25	205.81	51.96	230.72	201.94	103.09	119	344.44	109.98	372.8	98.45	5.51	8192.5	44.58	60.307	576.5	447.69	24.01	67	388.63	99	89.77
in_house_7	no_mlpa_400	299.75	97.49	430.63	111.98	567.67	299.75	295.96	111.8	816.47	565.53	316.91	565.55	395.83	171.98	529.63	291.67	345.97	649.74	151.92	291	889.16	77	113.769	310.04	378.76	88	495.88	531.81	130.99	287.91	346.68	248.9	450.31	317.19	177.92	492.7	308.18	7.02	12144.3	183.47	496.772	978.07	677.1	117.71	166.72	351.58	176.94	202.87
in_house_7	no_mlpa_401	1424.26	324.93	1424.26	287.26	1825.86	1465.1	1072.11	263.5	3202.95	1757.93	1154.45	1336	1350.53	640.1	2137.35	747.82	1095.45	2076.68	834.93	625.91	3316.52	329.72	403.125	719.96	1966.74	328.64	1802	1258.17	480.98	1016.95	1161.48	531.75	1752.33	940.54	711.7	1691.11	985.9	12.05	35300.9	313.05	1735.85	3333.1	2535.22	257.87	610.33	1346.82	581.89	460.77
in_house_7	no_mlpa_402	517.27	95.2	673.51	81.99	517.27	798.71	503.62	83.92	712.2	615.7	444.82	498.08	354.09	206.94	1146.14	348.38	174.96	855.54	491.75	205.82	631.89	159.98	175.231	335.33	415.35	125.62	734.23	487.21	123.88	372.88	482.56	339.3	425.51	336.42	321.51	480.69	201.6	2.04	16283.1	127.09	428.426	1602.85	948.36	111.99	137.7	594.72	276.44	168.66
in_house_7	no_mlpa_403	798.76	134.67	1148.25	359.83	1062.2	1238.63	798.76	356.6	1437	497.66	813.39	1826.9	739.17	159.74	1505.15	1293.07	526.66	536.26	493.35	775.46	1740.4	77.93	306.202	1230.98	942.26	112.02	1150.65	2160.13	265.67	360.71	961.77	823.35	714.35	389.75	470.74	522.72	564	6.06	28509	592.7	711.564	885.61	1750.04	411.65	303	285.91	457.81	714.8
in_house_7	no_mlpa_404	710.38	303.98	832.58	310.93	1597.41	710.38	532.57	288.99	2403.77	1315.66	662.93	1630.09	1348.92	452.92	1122.73	1117.41	927.59	1312.09	468.57	777.97	2786.02	239.98	203.375	973.91	1168.04	237.9	1006.55	1516.31	445.12	755.11	685.96	888.47	1397.37	832.67	438.69	1164.77	764.4	8.05	24989.7	552.76	1725.02	2366.18	1382.06	343.68	470.92	993.82	409.64	589.79
in_house_7	no_mlpa_405	636.01	95.44	851.98	145.99	671.06	946.18	636.01	133.57	751.86	488.28	630.85	751.17	506.56	167.52	1198.2	443.93	222.79	614.91	485.64	258	842.24	99.75	180.394	446.34	555.66	77.99	950.89	721.41	139.42	240.84	603.65	400.84	414.64	196	445.83	397.7	265.99	0.01	20986.3	160.55	383.871	977.05	1248.59	148	187.19	363.99	321.65	262.97
in_house_7	no_mlpa_406	574.94	160.95	574.94	165.91	1056.08	700.85	551.93	173.83	1317.41	756.42	594.95	825	837.47	273.45	947.73	470.72	381.05	919.32	237.97	367.92	1523.75	135.92	122.596	440.07	801.41	131.62	871.45	840.32	271.47	319.85	539.52	391.63	716.03	367.29	310.43	542.86	393.76	6.02	27435.2	224.32	540.188	1230.97	1283.12	165.99	267.93	503.7	235.01	254.12
in_house_7	no_mlpa_407	504.81	92.48	504.81	119.98	597.38	564.59	321.16	124	929.98	561.8	311.84	756.18	409.9	143.99	335.72	229	371.91	668.41	243.54	284.46	1051.62	97.8	95.788	258.44	620.24	107.91	546	469.9	167.6	271.45	382.56	257.94	597.26	479.8	195.94	464.48	359	2.01	17745.9	96.79	482.376	812.73	601.94	55.99	156	545.22	137.98	184
in_house_7	no_mlpa_408	696.96	121.74	696.96	199.78	1167.96	859.84	485.46	150.88	1745.82	822.71	587.89	846.89	813.95	268.9	565.9	257.93	755.95	855.82	343.52	410	1925.3	95.98	162.423	432.75	1075.89	143.95	832.97	847.04	307	415	592	375.93	755.81	658.07	285.93	466.71	559.84	8.17	22263.5	210.3	640.465	994.3	1183.62	116	316.94	790.88	315	267.75
in_house_7	no_mlpa_409	1019.54	147.6	1075.65	262.96	1049.07	1019.54	605.26	205.77	1440.26	1841.11	801.68	1055.43	726.23	669.03	641.66	364.9	597.98	1820.61	586	598	1757.72	286.89	185.192	557.49	1159.58	409.23	909.91	1174.7	369.99	957.11	766.95	463.49	581.29	1155.58	338.02	735.56	553.58	6.04	27569.7	275.55	362.238	1976.74	1675.16	163.93	416.96	1696.69	381.98	373.85
in_house_7	no_mlpa_410	467.51	386.51	496.57	207.77	2048.26	467.51	266.82	175.34	3050.5	589.82	293.01	874.94	1572.45	289.35	369.64	282	1236.37	764.63	203.99	426.63	3089.23	127.99	103.827	467.28	2126.72	104	394	866.58	799.2	416.47	359.71	438.91	1826.86	435.9	173.99	514.54	1025.91	4.04	16502.7	238.68	1899.74	1369.72	674.5	235.93	756.53	545.17	128	312.96
in_house_7	no_mlpa_411	551.51	109.61	716.58	201.75	729.34	1001.74	425.43	170.86	1040.98	551.51	491	787.59	579.15	226.91	577.98	393.9	477.79	661.3	347.84	390.92	1330.37	85.56	180	530.15	743.6	121.98	674.64	921.59	239.85	299.87	620.95	377.49	580.82	436.89	229.91	377.59	395	0.08	17343.1	262.83	489.05	750	911.61	165.56	275.8	422.41	220	353.08
in_house_7	no_mlpa_412	802.39	125.14	1127.94	253.96	783.85	1581.69	802.39	199.57	1455.21	989.06	1030.85	899.85	722.82	348.69	908.67	315.87	521.99	1109.92	658.66	423.97	1568.36	185.85	289.923	531.63	840.73	232.94	1135.52	1049.83	275.42	526.06	1000.08	409.96	790.72	660.9	419.85	737.34	394	4.07	25906.9	271.62	802.891	1474.01	1804.74	251.89	267.97	699.11	349.7	347.78
in_house_7	no_mlpa_413	819.85	170.83	1162.2	299.19	1168	1282.48	693.81	251.95	1704.96	819.85	642.28	1183.67	1045.8	372.37	723.88	457.31	678.91	1140.92	499.93	479.83	1905.93	142.97	199.038	699.77	1277.94	144	1081.6	1184.96	455.9	525.75	901.69	659.65	803.8	521.41	413.57	417.63	576.63	4.05	32697.1	305.3	440.505	1364.19	1765.34	195.89	418.21	783.94	457.74	403.86
in_house_7	no_mlpa_414	3730.36	1232.24	3730.36	2005.07	5589.94	5742.94	3093.43	1520.55	10313.9	3926.71	3131.07	6754.24	5308.55	1210.45	3202.91	2457.95	2981.63	3763.14	2306.04	3101.52	10266.4	530.22	927.423	3907.74	6831.89	760.03	4163.61	6774.21	2380.06	1994.73	3078.53	3671.1	4795.16	1892.28	1638.32	2068.03	3601.8	21.67	80826.9	2254.05	4128.05	4529.69	7398.41	1493.36	2516.63	2740.71	1650.57	2447.06
in_house_8	no_mlpa_415	223.54	201.86	632	165.96	454.78	1358.76	223.54	121.77	244	160	522.57	191.92	359.77	83	365.96	44	120	211.85	267	120	610.8	20	124.221	168.61	436	57.86	343.98	457.76	81.72	56	216	149.98	191.69	56	101.97	44	152	0.02	5182.01	110.32	133.01	158	549.72	44	74	100	80	87.9
in_house_8	no_mlpa_416	1602.53	502.79	1602.53	851.78	2568.23	3559.77	1273.78	630.97	3146.6	1799.14	1974.74	2700.47	2543.21	562.12	1259.79	1106.65	1358	2618.25	1343.99	1685.78	5671.88	206.8	536.683	1709.33	3180.07	588	3550.98	3720.1	566.99	881.84	1729.8	1312.74	2259.1	997.46	844.94	765.94	1255.82	4.02	52640.7	1111.89	2035.49	2137.52	3735.17	574.04	694.95	1204.54	501.97	1050.93
in_house_8	no_mlpa_417	6068.74	3178.33	6068.74	4794.58	18647.3	11405.3	5525.73	3636.66	26358	8337.66	10181.6	20495.6	17372.2	2456.04	4926.16	7224.69	8852.43	9670.89	6371.4	11068.8	40644.8	1308.07	2331.05	12189.4	22214	1982.64	13310.9	20022.8	4249.86	3868.33	6905.47	7345.73	10542.5	4832.49	3686.42	2565.72	8338.1	38.07	217578	7106.06	5860.27	6766.58	12475.6	2258	4910.35	4721.67	1762.93	5110.4
in_house_8	no_mlpa_418	2011.95	491.92	3292.7	529.97	2230.25	6168.13	3048.03	441.64	2011.95	1822.89	6301.69	2198.51	1918.37	497.81	2985.75	683.34	795.97	2300.43	2888.97	827	4267.89	255.98	798.99	1329.4	2959.46	454.87	5636.44	2613.03	453.52	780.96	2912.89	740.91	1751.35	912.98	1605.59	534.75	762.91	6.04	71160.8	619.29	1451.24	1891.06	6325.48	310.21	406.01	864.85	1045.91	525.79
in_house_8	no_mlpa_419	4200.16	1086.72	4405.21	1159.78	6579.66	7907.83	4200.16	853.52	6382.4	3924.44	6652.88	3969.22	4526.16	1185.99	4435.15	1546.16	2895.98	3619.74	3493.67	2303.2	10014.5	505.49	1476.24	3023.9	5988.91	811.21	8228.41	4635.5	1195.99	1711.98	4926.23	1864.87	3674.5	2001.31	2323.75	1673.48	2260.96	24.07	116488	1629.58	2924.03	2832.52	8415.53	850.06	1226.61	2019.24	1314.67	961.55
in_house_8	no_mlpa_420	3017.31	1441.22	3017.31	2555.56	6046.43	4353.7	2124.97	1750.17	5334.13	4331.46	4330.68	6480.38	4714.92	1463.61	2099.43	2760.21	2162.31	5062.84	2103.81	3158.07	9017.59	676.62	842.404	5212.78	5380.44	1444.15	4105.04	7963.15	1231.96	1975.71	2431.33	3275.2	3783.01	2212.77	1156.79	1836.82	1969.21	16.02	72380.2	3065.24	2837.45	4110.66	4469.98	1412.52	1128.79	2041.12	705.98	1987.2
in_house_8	no_mlpa_421	3712.6	1369.59	3712.6	1228.48	7738.06	7461.73	4579.51	1072.81	10479.7	42	8013.89	5790.51	6663.04	20.01	4587.64	1994.94	4571.76	94	4993.14	3648.3	16478.5	4	1704.03	4237.69	8898.09	12	9688.2	6944.83	1912.84	25.99	5311.39	2541.47	5988.42	34	3024.59	14	3278.51	11.05	140356	2244.6	4876.98	36.01	10930.9	1193.6	1784.83	46	1545.78	1454.95
in_house_8	no_mlpa_422	2783.41	1419.83	3225.62	963.89	5493.54	6601.43	2783.41	679.06	5070.5	2398.68	4566.12	3028.9	4802.06	802.63	3096.64	984.01	1685.89	2853.62	2542.22	1457.36	7835.81	365.96	829.683	2001.76	5116.02	594.62	5313.85	3809.2	1187.29	335.99	3042.84	1239.92	1999.8	1188.99	1322.52	497.94	1845.8	11.99	84312.2	979.68	1123.24	1882.78	5778.47	354	921.89	964	765.71	816.4
in_house_8	no_mlpa_423	3181.83	738.8	3181.83	856.45	4081.03	6009.43	2458.46	860.23	3700.84	5222.87	3854.12	3457.27	3251.49	1987.12	3381.35	1336.69	1214.02	6178.14	2847.89	1567.94	7802.91	760.63	903.019	2342.43	4092.66	2233.89	5158.99	4266.63	1087.3	2808.46	3291.51	1697.9	3052.78	2658.43	1620.38	2558.37	1473.83	26.03	89898.5	1141.04	2922.9	5996.09	5600.74	590.03	871.9	2727.23	780.97	1069.59
in_house_8	no_mlpa_424	3466.08	825.81	3466.08	1667.62	4321.66	6416.25	2978.78	1185.14	4696.92	6684.07	4710.48	4961.31	3480.6	2394.76	3544.42	1971.32	1710.96	6685.5	2978.8	2443.01	7552.73	1048.87	924.856	3178.26	4335.09	2288.14	4972.35	5514.45	1016.56	3437.6	3371	2037.58	2315.49	3662.39	1521.77	2308.04	1606	47.73	72937.7	1839.86	1532.66	5052.5	5905.28	712	1115	4083.98	934.96	1294.81
in_house_8	no_mlpa_425	4781.21	1469.81	4781.21	1037.8	6568.73	7660.2	3510.47	796.89	7657.07	8282.42	5391.71	3244.32	5843.15	3446.27	3830.65	1204.31	2512.82	8924.65	3671.27	1715.91	12128.7	1693.19	1089.88	2164.09	7409.39	2858.19	5852.77	3736.95	1657.81	4263.42	4417.74	1368.61	3255.3	5062.66	1895.74	1972.89	2618.52	59.99	95552.9	1208.25	1254.01	6754.86	6932.87	398.01	1745.07	4870.78	1025.44	876.97
in_house_8	no_mlpa_426	1835.31	421.02	2493.41	1058.74	1640.58	3918.26	1835.31	693.06	1859	5082.58	2829.94	2602.95	1524.3	2301.22	2448.24	1069.59	567.8	5989.31	1971.77	1257	2785.29	794.76	611.019	1955.56	1962.22	2275.26	2658.7	3490.86	531.8	2892.51	2105.21	1290.49	1259.76	2664.47	927.83	2223.24	641.94	37.83	47509.8	913.9	1014.49	5353.77	3195.3	576.03	441.99	2808.41	467	754
in_house_8	no_mlpa_427	832.49	329.45	1445.54	314.96	1243.6	2153.83	832.49	295.81	1279.84	593.65	1441.56	1183.7	1153.18	238.53	1155.58	474.92	463.91	385.88	756	538	2372.96	78.94	298.644	942.93	1669.76	311.95	1559.92	1569.71	311.99	401.2	1113.58	477.73	680.58	312.86	467.96	227.93	449.96	0.01	27365.1	374.78	419.356	893.53	1575.06	132.02	300.97	366	280	319.74
in_house_8	no_mlpa_428	2906.62	896.99	2906.62	1173.7	3972.67	5555.89	2429.35	884.47	4681.47	6345.67	4035.35	3131.17	4201.15	2598.84	2689.79	1459.48	1776.99	6391.41	2096.59	1746.91	7964.42	1046.66	686.567	2054.54	4085.97	2085.46	3604.67	4152.12	1039.55	3362.95	2877.47	1523.47	2434.71	3597.36	1119.7	1791.85	1377.65	30.04	67569.6	1236.68	1349.67	5159.07	4456.35	446	954.12	3255.07	700	933.79
in_house_8	no_mlpa_429	1605.89	1482.34	2245.99	545.84	4003.66	4400.39	1605.89	357.42	3905.94	1248.52	2618.82	1379.7	4607.06	679.55	2689.47	559.9	1331.67	1854.02	1627.33	678.03	8153.76	199.91	505.625	1184.29	5026	491.8	2814.73	2195.45	1477.38	735.76	1905.86	652.77	3939.01	728	877.94	557.46	1833.18	12.02	42574.6	523.26	2876.86	1911.83	3301.81	261.33	1233.79	743.85	517.95	445.85
in_house_8	no_mlpa_430	1727.65	451.4	1727.65	1737.75	2435.31	3273.58	1282.89	1647.69	2126.85	1706.89	1945.4	5389.1	2212.72	649.8	1515.79	2388.98	653.96	2359.48	1139.99	2799.39	4442.22	221.86	546.808	3991.14	2774.44	606.79	2846.45	8118.8	609.85	791.64	1437.29	2626.45	1371.82	931.73	763.97	415.97	833.94	12	56689.5	2437.29	1058.72	1969.27	2947.92	924.49	507.17	827.79	391.94	1885.82
in_house_8	no_mlpa_431	695.34	279.6	695.34	117.98	1479.7	1259.92	405.45	103	2155.87	1243	720	523.98	1162.36	456.06	395.92	127.96	538	1828.8	497.61	178	2660.93	195.97	143.837	262.34	921.21	417.89	927.65	503.99	334	627.82	611.93	150	829	637	208	607.92	535.48	4.01	22803.1	134.73	578.178	1252.96	813.7	40	290.7	603.52	116	94
in_house_8	no_mlpa_432	453.61	179.87	453.61	269.86	986.83	699.19	305.95	216	1627.04	1021.72	477.85	858	889.82	410.99	285.91	232	466	1553.97	314	446	2061.96	237.99	94.952	444.99	1081.69	369.98	618.88	831.66	203.97	594.99	142	295.93	465	585.46	204	402.51	344	9.97	13552.8	270.01	311.495	1090.67	606.97	75.98	218	563.56	73.96	197.96
in_house_8	no_mlpa_433	1124.79	301.97	1124.79	243.93	1299.5	2019.02	785.02	191.48	1841.69	2069	1105.62	777.62	1067.7	842.99	689	218	555	2753.46	769.93	402.68	2103.86	403.93	192.721	443.01	1345.3	779	1265	817.61	259	1081	807.83	355.98	515.43	1185.37	310.03	781.66	464	10.01	25066.7	161.19	358.158	1992.61	1334.68	60.04	322	1076.69	190	138
in_house_8	no_mlpa_434	3800.67	1639.42	3800.67	1393.62	6928.75	7218.36	3071.33	1171.85	8544	5322.22	3730.32	4017.77	6284.53	2180.86	3233.08	1327.44	2198.18	7079.85	3120.48	1931.4	9727.83	1001.29	848.442	2519.88	5792.33	1443.86	4811.86	4641.66	1709	2807.2	3142.79	1901.81	2590.34	2741.23	1543.76	1862.77	2222.72	36.02	79105.1	1144.11	1561.11	5099.2	6023.54	495.06	1474.34	2764.77	740	1082.79
in_house_8	no_mlpa_435	17259.2	7626.5	17130.7	14481.4	24690.4	34054.3	17259.2	12401.2	32318.8	22860.6	15920.9	29952.4	23897	12295.5	20918.9	15473.4	7347.17	29688.3	12957.9	18838.2	45588.2	5999.91	5515.15	26077.9	27106.6	9669	22467.8	34005.3	8694.91	16795.1	16853.7	15885.9	18318.4	18175.6	8043.61	14391.2	12255.9	154.04	168293	13881.8	13576.9	23077.2	29272.8	7372	6460.09	14127.7	4589.01	11273.8
in_house_8	no_mlpa_436	3294.09	1184.45	3294.09	1079.83	3866.25	5352.38	1942.03	692.55	3998.25	4561.75	2394.96	2282.97	4174.81	1884.46	2334.08	1077.95	1593	6224.66	1929.92	1541.96	8933.74	725.38	697.269	2352.05	3766.32	1723.35	3864.78	3466.38	1183.38	2700.13	2438.7	239.99	2926.19	2721.09	1100.03	2267.49	1689.59	18.01	60349.6	923.75	2299.91	5556.71	4489.23	401.98	813.71	2223.3	617	752
in_house_8	no_mlpa_437	1546.64	715.99	1768.71	355.99	3076.36	2932.22	1335.94	341.88	4296.72	1546.64	1716.89	1288.78	2781.42	589.48	1372.43	369	1158.84	2675.95	1063.99	632	5247.25	245.92	362.721	808.04	3131.5	358	2420.53	1274.88	736.98	741	1361.77	469.82	1211.57	852	678.93	449.9	977.86	5.83	41812.1	300.02	651.535	1589.88	2648.55	114.02	529.41	659.65	300	242
in_house_8	no_mlpa_438	222	86	222	146.98	326.4	457.76	216.95	172	517.76	417	195.99	445.99	306	129.91	191.99	144	142.96	495.36	190	229	801	70	75.913	314.37	387.87	110	376	489.94	72	225.98	231.99	229.98	290	245.94	113.99	246.93	152	8	8080.61	204.06	223.733	443.93	416.2	94.98	110	250	78	165.88
in_house_8	no_mlpa_439	203.91	40	261	47.98	203.91	275.29	122	34	284.98	250	118	182	157	88.99	165.98	64	93.96	282	139.67	80	397.98	60	58.231	112.16	246	64	217.47	241.79	56	131.95	176	111.99	232	94	86	149.79	119	0.02	5596.8	54.87	147.515	324.98	311.82	47.99	70	169.76	80	51.97
in_house_8	no_mlpa_440	424.75	103.86	456.32	85.97	424.75	448.92	263.95	66	642	465.8	243.96	397.82	350.92	143.83	357.76	142	265	517.75	302	196.8	835.12	84	89.067	217.11	357.82	106.01	400.97	485.71	126	275.94	416.93	181.92	388.85	302	148	453.81	282.42	8	11879.1	127.45	380.931	624.01	755.88	111.99	192.97	356	232	123.97
in_house_8	mlpa_neg_198	102	34	165.99	27.98	153.93	166	102	18	214.96	65.7	76	127	119.83	42	109.95	36	81	93.48	114	60	339.99	17.99	43.077	81.6	239.92	26	166	123.71	64	46	167.9	39.98	152	82	60.97	73.74	96	2.02	4257.26	36.95	96.267	145	258.78	26	44	72	58	34
in_house_8	no_mlpa_441	517.58	137	1981.23	133.91	517.58	2733.45	863.68	233.29	613	270	957.86	282	390	119.99	1306.85	713.75	232	441.76	1474.44	431.74	777.98	62	596.5	1315.93	835.27	82	2123.27	2514.84	233.79	273.94	1891.95	1387.6	461.93	223.92	977.75	159.92	366.87	10	31283.5	1035.42	190.168	582.48	3444.36	467.93	204.45	307.95	836	924.64
in_house_8	no_mlpa_442	98	50	154	46	198	184.92	88.86	35	165.97	98	76.39	115.99	181	49.47	128	59.97	98	120	96	100	391.99	24	46.615	121.66	239.97	25.98	209.87	251.96	62	93.72	154	75.98	222.99	80	69	93.96	136	2	5391.61	74.21	126.614	166	316.97	36	60	94	66	53
in_house_8	mlpa_neg_199	7635.55	1716.59	44918.8	868.8	7635.55	80103	28558.7	661.42	11418.4	2734.71	14197.8	3486.31	8236.6	1105.56	38699.8	1430.84	5917.54	3417.47	30089.6	1441.54	18118.4	537.87	11387.3	2712.78	11317.7	667.8	42831.1	4152.05	2617.75	2026.52	41601.2	1728.78	7973.1	2623.02	19282	2732.71	4840.23	158.91	574054	1318.82	6771.73	5188.07	69352.1	916.61	2400.27	2540.66	18053	1158.93
in_house_8	no_mlpa_443	371.54	308.78	707.05	181.98	1135.62	652.22	371.54	175.46	1786.61	343.72	397.73	1003.95	1331.27	141.99	539.67	352	754.68	561.57	416	366	2667.92	72	182.981	555.09	1771.89	99.92	663.92	1014.62	451.51	302	580	465.39	1065.29	338.77	250.99	407.93	823.83	4.04	21519.3	255.11	732.436	752.81	1175.67	234	441.32	469	264	274
in_house_8	no_mlpa_444	380	249.75	681.71	193.95	1198.47	660.83	349.74	161.79	1367	380	386	722.99	892.89	149.89	450	256	490.92	419.82	302	286	1947.73	77	155.577	463.45	1340.32	85.88	563.96	727.82	335.78	303.8	465.77	343.98	693.66	335.81	241.94	338.98	650	8.03	20769.1	194.84	595.564	630.65	1004.09	145.99	362	459.76	253	220
in_house_8	no_mlpa_445	285.94	0	686.3	285.94	22	619.96	363.29	252.87	16	313.79	319.68	973.93	8	97.56	585.99	549.83	2	398.38	376	388	22	58	132.538	592.17	12	73.84	460	967.22	2.01	183.79	446.95	501.76	6	212	201.78	368.91	10	10.01	15099.9	314.07	9.109	629.59	765.72	234.88	4	191.64	189.99	319.72
in_house_8	no_mlpa_446	417.98	86.01	689.97	223.87	525.9	513.92	317.48	242.94	636	417.98	304	921.98	385.73	173.79	577	627.95	325.76	624.76	285.83	525.98	833.9	124	151.827	529.14	595.62	108	514	1109.65	114.01	321.64	448	545.88	394.99	329.61	213	482.98	302	6.03	15442.4	352.81	389.238	1050.64	939.87	265.98	140	319.72	238	381.99
in_house_8	no_mlpa_447	786.85	187.13	1634.47	191.99	1101.09	1278.89	552.59	187.89	1105.76	786.85	734	857.78	976.19	275.99	1102.91	444.92	452.91	1071.58	713.65	432	1904.98	151.67	272.106	549.9	381.73	187.78	1257.88	1067.25	287	627.77	1224.96	362	792.32	652.91	461.87	807.25	597	6.01	37557.2	253.42	758.069	1932.86	2025.23	169.99	279.77	632.49	365.92	306
in_house_8	no_mlpa_448	1038.35	248.99	2030.35	1038.35	1698.89	1564.86	527.9	979.6	1645.44	717.12	405.77	2922.97	1246.56	270.79	1018.49	2250.58	759	1310.98	868.52	1821.72	1850.81	219.96	375.135	3259.66	1321.86	197.51	1334.66	5886.32	365.76	639.86	1123.83	3056.22	844.84	545.83	620.82	743.56	498.18	9.95	45085.2	1644.86	656.851	2489.18	2001.66	976.33	316.96	654.74	403.63	1833.78
in_house_8	mlpa_neg_200	1258.99	337.05	4317.1	163.96	2459.71	2448.08	1258.99	161.79	2544.38	628.59	451.89	977.45	1627.65	179	3575.93	532	1144.85	935.57	2139.61	420.55	3655.29	111	1106.01	732.11	2178.81	180	4655.9	1113.28	445.51	501.78	4735.19	411.8	1252.66	554.87	1783.02	597.91	1015.44	16.01	88506.7	241.27	931.871	1531.52	7504.87	160.01	500	427.98	1631.57	281.47
in_house_8	no_mlpa_449	2032.58	547.17	6222.15	323.97	2299.85	4376.62	2032.58	281.99	2558.72	1405.83	1884.05	1182.68	2150.34	515.6	3664.34	630	1326.9	1843.53	2754.25	535.61	4101.34	250	934.327	847.99	1173.53	263.95	4784.99	1226.79	567.92	841.45	4365.64	643.05	1275.84	959.47	2012.47	1042.91	859.76	12.05	109961	275.97	999.475	3034.02	7793.57	145.99	481.75	858.79	1709.89	292
in_house_8	no_mlpa_450	1700.45	308.76	8999.49	321.97	1700.45	12629.6	5466.97	253.9	1628.54	2716.62	3576.75	1450.83	1370.19	1083.91	10144.8	565	779.94	4351.8	6054.82	511.01	2315.58	488.68	1869.68	831.45	1555.67	506.92	8786.49	1269.06	303.66	1692.56	6655.57	589.76	797.58	1716.92	4066.61	1852.05	577.91	30.06	122970	283.31	630.545	5584.04	13628	167.18	324	1639.18	2854.84	353.97
in_house_8	no_mlpa_451	1953.65	300.27	5530.97	293.96	1953.65	7118.06	3962.37	263.66	1851.65	2136.72	2764.38	1084.57	1312.25	756.17	6393.57	624	719.72	2539.91	2819.86	441.87	2416.52	304.92	1081.94	791.92	1423.51	401.95	5032.83	1270.22	497.84	1048.35	3958.82	627.96	1171.43	1189.57	2264.64	1765.22	695.57	14.04	91205.9	334.08	755.139	3605.01	8116.21	280.12	403.95	1213.26	1725.69	306.66
in_house_9	no_mlpa_452	894.58	415.72	912.81	487.94	2386.57	1801.67	815.49	432.3	3257.45	894.58	383.94	1741	1560.38	299.95	661.7	507.78	1004.56	1327.92	749.85	736.93	5018.38	199.99	241.087	729.51	1852.25	148.02	1387.59	1383.78	541.98	360.48	751.84	597.79	1407.67	484.83	381.28	536.55	877.95	12.03	44495.4	403.22	1271.73	975.99	1382.57	178	535.63	355.66	188	367.95
in_house_9	mlpa_12	1104.86	397.72	694.92	563.58	2859.34	941.53	1104.86	1119.02	7548.55	3840.29	798.56	3662.6	3956.18	1489.69	805.99	1293.92	2766.67	4306.66	767.87	2151.72	10511.6	742.3	436.683	1912.75	4828.08	727.84	1642	4350.7	1403.94	1739.32	1000.74	1639.79	3632.24	2559.36	633.98	2231.71	2583.38	48.02	59320.3	1151.48	3448.49	4780.82	2299.56	735.96	1567.61	2174.7	441.72	1409.72
in_house_9	no_mlpa_453	1168.15	861.29	771.22	1232.22	6512.9	1227.53	674.33	1168.15	7223.33	577.78	379.79	4481.88	4942.81	296.66	627.96	1598.95	2322.17	1038.33	553.88	2133.33	10842.6	155.97	270.067	2271.44	4315.09	110	1044.53	4105.2	1953.77	247.85	619.88	2507.46	3282.79	432.69	435.99	395.97	2426.2	12.05	38656.1	1258.58	3955.08	969.65	1292.38	911.26	1464.88	310.92	248	1500.1
in_house_9	no_mlpa_454	1156.84	417.76	1175.05	779.94	2608.44	2791.46	1156.84	760.64	2847.83	1072.63	764.49	2545.56	1588.16	562.39	1201.86	1227.42	1040	1298	1003.82	1336.4	4690.41	250.78	414.5	1590.87	1665.22	321.62	1946.67	2938.99	513.95	553.71	1043.64	1236.77	1212.48	790.92	593.91	438.61	1107.39	18.12	45477.6	917.33	1063.19	1178.12	2366.73	404.04	462	524.42	412	988.93
in_house_9	no_mlpa_455	657	317.87	617.86	225.96	1730.69	1228.3	657	248.45	1990.35	825.56	563.68	745.99	1140.79	423.67	503.98	334.98	945.5	1056.65	600	516	3029.33	197.96	202.721	451.2	1075.5	208	1037.88	986.68	429.53	430	663.77	451.94	803.67	600.96	347.97	407.65	643.71	10.01	31445.6	241.09	728.04	1050.31	1434.11	110	397	523.64	272.01	235.87
in_house_9	no_mlpa_456	533.37	165.67	533.37	219.97	1142.69	979.14	522.26	241.56	1318	541.82	391.84	898	829.61	239.21	523.71	271.96	607.68	767.47	434	354	2075.06	83.98	167.769	443.93	1140.14	80	827.81	735.15	346.17	255.9	481.92	429.98	568	363.9	375.91	221.99	299.57	4	29206.6	201.07	520.446	759.51	1128.96	139.91	312	295.84	228	269
in_house_9	no_mlpa_457	499.56	151.96	499.56	231.97	982.46	904.13	499.8	238.92	1121.74	391	337.34	619	538.56	184	274	244.95	416.56	474.99	281.5	377.73	1350.29	87.99	103.913	391.52	761.88	69.96	661	661.96	225.92	205.95	469.97	420.66	364	285.67	247.96	159.97	443.44	8.01	21943.8	164.86	289.327	604.51	940.15	98	249.79	230	170	238
in_house_9	no_mlpa_458	1056.26	337.7	1049.54	499.81	2132.92	2309.17	1056.26	555.61	2514.76	1894.04	855.47	1491.69	1186.85	592.79	804.71	697.9	748.66	1732.56	828.72	708.46	2786.37	250.79	284.317	902.61	1408.79	321.72	1468.06	1756.17	459.4	765.7	793.96	731.94	907.77	1175.8	460.78	815.3	907.95	30.01	31801	599.31	765.208	1247.96	2027.49	307.93	469.65	855.95	391.86	573.86
in_house_9	no_mlpa_459	1072.04	353.65	875.95	365.79	2051.23	2363.18	1072.04	363.84	2701.42	1719.93	1077.42	1219.21	1487.65	564.95	1001.41	742.93	852.72	1696.45	796.95	589.53	3738.31	338.74	364	638.96	1766.35	377	1506.78	1318.58	590.4	731.8	890	605.8	1279.78	1231.57	648.57	1040.04	1163.96	30	26220.3	494.53	1523.82	1534.07	2043.64	286.37	551.97	1139.56	421.96	559.94
in_house_9	no_mlpa_460	1995.48	829.09	1995.48	849.33	5544.56	2737.41	1719.66	904.04	7834.65	8220.63	1973.62	3238.41	3313.23	2524.62	1601.51	1274.08	3368.89	7745.81	1323.98	2123.48	10125.8	1564.93	660.75	1727.79	5353.47	1375.18	3025.03	2909.6	1518.48	3627.98	1724.9	1593.18	3132.92	5791.41	1205.71	3812.81	2998.18	128.03	90553.6	997.8	2964.49	7436.26	4213.79	588.98	1782.96	5799.71	1034.97	1212.91
in_house_9	no_mlpa_461	3116.36	762.25	3116.36	1311.29	4857.13	5867.79	3008.44	1233.55	6868.29	4925.77	3730.98	4212.34	3052.46	1653.66	3162.29	1984.59	2400.37	5108.49	2601.1	2401.49	7288.91	819.8	952.029	2741.35	3883.47	694.38	4932.63	4893.7	1330.39	1894.6	2758.84	2932.83	2310.41	2941.33	1995.37	1848.39	2102.18	72.17	91254.4	1556.85	2281.53	4727.75	7218.51	1059.52	1453.35	3072.75	1443.96	1774.89
in_house_9	no_mlpa_462	3062.71	612.01	3062.71	991.84	4048.32	4994.4	2890.05	901.37	5457.85	4392.39	3326.68	3285	2223.67	1449.01	3095.91	1900.43	2041.28	4313.77	1867.66	1889.34	6564.75	679.46	960.375	2308.82	3326.93	573.68	4777.55	4113.01	986.47	1687.21	2673.68	2067.33	2453.79	2830.97	1471.58	2497.24	2186.39	54.06	107179	1407	2690.74	3844.87	6527.06	865.81	1166.29	2542.55	1589.92	1451.52
in_house_9	no_mlpa_463	71.99	80	12	71.99	608.41	21.92	8	109.66	747.38	12	14	324.99	369.84	8	7.78	172	388	12	10	161.92	1120.58	4	16.462	220.28	547.79	2	12	317.81	185.8	8	10	197.98	413.99	10	6	8	281.4	0	543.79	85.84	390.614	18	22	72	146	12	4	110.33
in_house_9	no_mlpa_464	3836.56	1280.08	3836.56	1546.95	7639.83	4814.81	3351.3	1707.73	8497.21	4747.66	3698.4	6529.98	4989.39	2133.96	3505.1	2497.59	4270.66	5748.3	2439.87	3578.64	12501.1	1069.55	1289.6	3577.69	7873.9	737.44	5451.88	6454.72	1892.41	2312.44	3715.79	3587	5639.88	3691.74	2654.17	3020.64	4458.94	78.15	176517	1469.44	5444.33	6787.21	8001.93	1447.82	2679.68	4069.86	2101.86	2519.74
in_house_9	no_mlpa_465	2840.26	1032.33	2840.26	1426.52	6507.74	4338.95	2818.88	1626.84	8607.25	5847.78	3246.53	5114.86	4148.73	2554.78	2590.46	2657.25	3353.79	6880.79	1741.54	2685.86	10099	1332.27	992.231	3504.56	5708.85	935.44	4356.61	5476.38	1754.8	2422.54	2589.76	2562.4	4132.42	4401.89	1826.2	3412.35	3303.12	61.06	136348	1587.04	4395.38	6828.68	6302.92	1367.77	1899.94	3713.3	1531.88	2306.14
in_house_9	no_mlpa_466	3337.58	640.82	3200.43	1360.42	4672.86	6188.09	3337.58	1444.41	5741.69	4109.49	3279.78	4683.14	2997.51	1412.69	2826.16	1910.63	1664.55	4222.81	2166.6	2220.99	7760.39	1208.87	1049.31	2226.83	2615.62	1233.49	4633.81	3925.62	1371.27	1608.15	2378.14	2284.75	3442.85	2311.98	1755.68	3738.64	2339.86	46.06	85491.9	1621.72	3951.37	6114.49	5971.84	1037.27	1300	2503.04	1285	1689.49
in_house_9	no_mlpa_467	1785.08	151.01	9664.06	1785.08	1368.01	20009	8720.54	1613.16	1485.94	7998.71	10058.5	4298.54	816.58	2634.72	7583.05	2022.66	639	7606.48	5866.21	2602.15	2298.53	1860.54	2093.85	2716.37	1412.94	1847.17	12063.1	5298.85	408.01	2734.09	6764.7	2649.37	708.44	4390.23	4871.12	4500.28	582.16	115.9	186380	1751.18	874.386	8088.42	18593.4	1074.63	485.65	5998.92	3484.23	2149.06
in_house_9	no_mlpa_468	2741.88	584.85	2741.88	895.76	3699.36	4432.09	1170.59	821.29	3703.98	2855.35	2881.65	1824.87	2431.17	956.91	2101	865.66	1340.42	3219.45	1383.91	1317.4	5419.32	767.68	559.077	1402.03	2970.89	645.52	2749.57	2766.6	1237.68	1058.18	1760.86	1383.94	1962.08	1553.05	1299.56	1656.63	1540.49	32.03	61250.3	895.79	2312.42	3102.98	5113.92	479.97	1131.64	1734.35	1061.24	935.64
in_house_9	no_mlpa_469	75	24	75	21	187.99	139.91	58	10	266.99	107.97	66	66	245.77	36	63.99	13	78	226.81	52	16	682.54	26	23.923	50.88	219.82	42	103.98	62	78	18	57.85	44	161.55	60	30	68.98	119.45	0	3516.93	6.05	205.851	183	117.76	10	58	52	20	18
in_house_9	no_mlpa_470	216	10	306	89.95	164	640.52	281.86	61.99	216	597.7	581.63	293.99	137.76	225.19	267.96	118	78	775.83	180	102	372	175.97	88.433	149.2	173.55	311	634.56	329.67	37.96	243	230	85.85	120	307.87	160.02	377.76	76	2	12374.4	101.51	153.941	885.54	520.97	38.02	31.84	436.76	79	127
in_house_9	no_mlpa_471	14	12	26	8	14	42	20	2	12	20	16	18	14.01	8	14	2	10	30	10	6	39.99	2	6.615	16.24	10	10	16	14	8	4	6	16	28	12	13.97	6	16	0	724.83	5.2	20.05	40	35.64	4	10	22	6	14
in_house_9	no_mlpa_472	295.38	50.01	385.95	81.98	353.89	507.34	232.81	128.44	429.95	295.38	475.53	349	198	110	188	97.9	194	363.52	130	196.73	677.89	92	60.962	131.93	365.84	168	422	335.81	99.96	103.87	246	85.99	112	173.47	144.01	117.99	100	2	11502	50.96	98.337	291	514.96	42	60	197.8	102	85.72
in_house_9	no_mlpa_473	4522	775.65	4673.87	936.55	4522	6224.65	4020.04	859.07	5720.74	5104.22	4560.45	4150.26	2763.59	2144.83	3849.85	1387.59	2584.25	6653.01	3600.92	1761.78	7372.95	1075.14	1364.03	2010.26	3340.78	749	5852.14	3644.05	843.79	2291.91	3301.11	1517.71	2494.43	4294.97	1697.73	3149.81	1890.84	62.13	165043	726.21	1995.68	5295.79	6802.88	565.94	781.3	2915.6	1310.62	1000.87
in_house_9	no_mlpa_474	19.77	2	18	8	19.77	43.95	29.95	6	40	66	22	26	13	20	26	12	14	99.87	24	14	44.68	18	4.385	10.16	28	5	38	20	6	57	19.99	12	18	53	15.84	39	12	0.01	1262.81	4.08	8.04	76	46.99	8	8	38	8.96	8
in_house_9	no_mlpa_475	1584.02	239.61	1584.02	351.93	1704.54	2104.92	1152.31	392.6	2723.03	1945.2	1451.9	1632.56	1123.04	778.32	1252.97	745.97	1096.1	2371.79	1017.9	865.31	3231.53	375.48	469.462	743.42	2155.2	274	2268.5	1461.29	411.99	995	1314.78	777.04	1036.88	1783.95	825.42	980.48	957.77	42.07	76211.8	426.71	919.02	2101.69	2664.91	262.03	598.57	1551.21	593.99	580.74
in_house_9	no_mlpa_476	336.9	70	1028.82	183.93	336.9	946.32	723.62	193.88	286.73	363.37	934.97	803.55	226	199.6	661.74	282	181.9	556.95	621.6	362	578.75	89.58	319.173	460.97	445.8	71.8	995.57	736.78	70.01	151.86	847.87	329.16	104	355.54	487.84	143.98	163	10.01	38750.8	105.66	68.891	501.58	1622.75	112.02	88	272.8	387.85	215.95
in_house_9	no_mlpa_477	4755.28	1017.64	5319	1547.42	5877.76	7967.32	4755.28	1354.46	6279.42	3411.13	5511.21	5173.39	3525.48	1450.16	5205.8	2431.23	2426.02	3667.46	3272.7	2299.63	9040.73	553.92	1632.42	3621.11	3789.11	465.9	7784.2	6094.11	1370.43	1703.29	4870.23	2828.56	3144.06	2592.27	2370.73	2291.34	3260.32	69.09	172148	1859.14	3090.63	3851.13	10523.2	1223.31	1369.35	1770.25	2439.16	2070.61
in_house_9	no_mlpa_478	1745.57	525.04	1745.57	709.43	2600.85	2344.18	1494.66	663.65	3625.92	1781.62	2158.69	2500.68	2154.96	732.8	1378.65	1204.93	1683	1891.44	1301.97	1110.99	5018.47	282.98	497.827	1604.18	2227.13	233.69	2576.88	2741.87	692.59	769.4	1577.46	1365.97	1415.57	1347.76	937.84	487.4	1303.67	24.09	62390.7	786.91	1017.06	1645.33	3212.45	426.87	797.6	1051.37	780.49	815.23
in_house_9	no_mlpa_479	1182.91	265.67	1246.75	309.88	1423.41	1786.13	1182.91	297.95	2060.44	976.95	1433.58	1312.84	1097.8	433.37	1344.53	507	778.42	1141.95	793.57	708.37	2421.66	179.08	413.26	731.29	1676.89	96	1795.26	1212.22	421.75	440	1077.96	601.94	1037.09	829.48	695.66	558.95	809.13	16.03	49110.2	300.49	957.198	1166.47	2361.83	245.97	408.29	751.35	573	425.3
in_house_9	no_mlpa_480	557.88	208.73	557.88	195.88	1064.57	681.53	491.84	173	1340.44	685.36	527.87	741.98	669.89	337.51	507	323.73	548.82	863.85	322	496.72	1663.58	119.7	146.721	518.99	1080.89	88	719.15	761.18	304.88	308	442	427.96	559.6	574	293.99	313.96	553.56	6.04	26351.9	198.67	470.713	815.57	1001.28	161.88	300.72	440.19	217.83	289.6
in_house_9	no_mlpa_481	243.91	49.98	307.94	127.66	231.77	456.85	243.91	111.73	357.93	422.49	306	413.72	164.97	176.82	188	201.78	86	468.93	199.99	208	398.66	69.99	86.308	234.92	260	144	310	427.3	56	194	214	143.73	141.48	231.99	117.72	191.99	107	2	10826.8	63.19	150.396	482.13	385.56	78	80	245.53	112	128
in_house_9	no_mlpa_482	475.88	85.51	475.88	177.99	651.61	561.91	250	155.69	953.38	2165.66	429.37	641.78	413.83	831.5	335.82	267.98	383.95	2195.14	318.01	329.6	1169.61	399.38	105.846	311.74	795	478.96	551.61	670.98	191.95	888.89	374	271.99	357.9	1554.7	267.97	836.96	342.28	38	17471.7	132.87	296.188	2153.28	649.49	114.03	186	1597.71	140	208
in_house_9	no_mlpa_483	2355.75	465.53	2355.75	1033.8	2762.52	3846.14	1884	754.32	2529.2	3440.97	2773.76	2639.49	1636.03	1356.1	1915.93	1228.45	1127.6	3856.97	1625.67	1264.75	4050.45	608.69	666.221	1866.89	2505.1	665.38	2998.31	3094.76	689.73	1814.09	2027.87	1569.41	1336.17	2812.39	1176.91	1563.55	1302.51	40.08	71472.1	997.39	1193.24	4319.5	4386.12	563.96	841.69	2464.78	995.98	1119.55
in_house_9	no_mlpa_484	768.87	197.43	768.87	231.7	1039.35	943.45	513.76	226.92	1293.79	785.87	665.35	661.98	714.64	429.04	570.98	343.95	540	1055.85	395.61	415.93	1479.65	175.93	194.288	408.15	1114.54	234	802.73	839.36	382.99	374	602.72	411.92	742.98	548.91	385.77	493.67	452.77	4.03	30261.7	228.04	838.485	1307.54	1161.13	189.89	354	595.42	287.93	244
in_house_9	no_mlpa_485	1028.37	403.48	1028.37	501.93	2875.49	1649.03	666.64	579.33	2330.79	1276.32	1047.68	1630.16	1495.81	554.99	737.75	715.9	1025.73	1678.55	493.79	558	4189.95	239.95	288.481	960.05	2275.1	375.86	1221.57	1802.03	647.36	791.41	756.98	777.36	1808.89	1009.85	421.9	1009.38	1337.79	16.01	30053.2	472.08	1813.09	2012.93	1586.92	328.96	864.96	840.9	361.98	625.55
in_house_9	no_mlpa_486	8	4	4	6	10	8	4	10	20	180	16	20	6	158.79	6	18	8	467.97	2	10	22	117.86	2.462	12.08	12	46	4	12	4	186	8	13.98	7.99	412.94	2	143	4	2	433	6.16	16.059	598.49	6	5	4	248.67	2	12
in_house_9	no_mlpa_487	306.64	55.99	306.64	82.95	321.65	397.43	195.83	81	508	407.99	300	303.68	340.19	147.8	204	108	180	421.86	154	156	646	62	53.394	143.89	401.95	116	305.92	314	99.85	203.88	192	116	291.9	222	124.01	163.91	149.62	0.02	10345.9	68.14	214.525	343.9	376.99	55.96	93	182	74	90
in_house_9	no_mlpa_488	72	20	72	26	111.78	120	50	22	146	100	76	106	76	39	46	31.98	66	96	39.98	72	141.69	15.99	16.154	56.56	115.74	28	86	119.99	43.97	56	42	32	61.79	66	24	36	55.81	0	2490.16	18.52	54.03	92.97	106	17.99	36	60	12	45.61
in_house_9	no_mlpa_489	250.5	65.77	250.5	83.78	390.74	344.93	201	107.81	440	294.96	230	293.93	212.8	109.99	203	111.97	170	446	152	152	631.94	75.99	80	158.96	357.7	72	268	337.72	111.99	176.76	252	97.99	253.71	220	82.96	361.96	192	0.01	12277.8	40.2	221.931	444.52	361.13	45	78	253	104	113.94
in_house_9	no_mlpa_490	778	175.89	778	277.98	1500.43	1459.46	698.81	287.59	1706.64	903.98	1072.93	902.83	1015.85	396.98	615.97	290	591.34	1397.94	471.99	322	2360.79	167	281.788	418.56	1251.3	234	1390.83	897.05	319.99	373.96	657.81	375.99	910.4	774.54	405.99	853.94	584.66	10.02	28824.9	238.02	832.386	1292.49	1596.59	142.02	388	553.37	287	304
in_house_9	no_mlpa_491	930.07	189.92	930.07	313.95	1091.25	1242.57	622.93	366.88	1523.61	1117.6	759.96	844	855.53	498.7	643.99	287.97	591.65	1446.95	471.94	529.79	2184.45	307.97	247.827	475.99	954.78	280	1222	790.87	391.82	591.72	782.53	383.74	963.9	867.5	413.68	1054.8	654	14.05	42811.5	174.67	782.317	1965.1	1491.36	142	407.87	802.37	312	367.97
in_house_9	mlpa_neg_201	197.81	40	274.79	111.98	366.93	333.47	197.81	79.94	424	2	254	233.65	227.84	4	245.86	120	194	6	141.97	163.98	571.81	0	80.231	166.82	330	2	326	323.96	146	8	218	157.97	299	8	128	8	148	4.01	11303.4	58.4	239.059	10	416.83	70	77.76	18	126	84
in_house_9	no_mlpa_492	20	0	12	393.87	20	18	21.95	404.49	14	1736.72	8	1116.66	12	698.54	6	510.95	12	1981.7	4	441.86	40	366.64	32.308	736.13	8	427.58	18	1257.76	6	918.64	6	491.91	16.01	1324.02	6.01	1203.95	6	18	578.41	305.99	15.01	2077.9	16	274	4	1087.36	8	561.73
in_house_9	no_mlpa_493	592.87	121.96	525.93	3548.14	546.66	548.85	592.87	3512.22	783.95	870.89	512	7703.03	400.38	385.28	389.86	4221.36	394	857.69	327.97	3824.3	995.94	222.61	321.923	5004.35	533.92	207.98	554	7866.01	172.01	387.92	479.82	4467.62	428.68	566	243.94	661.85	319.95	10.04	23135	2533.09	399.257	1135.38	829.31	2028.03	204	611.78	216	2990.45
in_house_9	no_mlpa_494	78	8	102	40	60	79.88	78	20	80	112	82	152	42	58	82	53.88	42	162	31.97	66	131.99	40	36.577	68.35	88	34	96	94	26	62	66	44	47	100	50	67.99	50	0	4008.68	10.4	40.04	199.77	105.99	16	23	81.41	32	28
in_house_9	no_mlpa_495	329.9	145.51	342	215.99	741.99	460.41	329.9	193	1009.75	269	279	631.99	499.76	125.47	279.72	360.4	263	333.82	192.01	313.73	1200.98	80.99	109.769	309.91	796.89	53.98	327.76	620.68	249.97	137.54	305.85	261.97	434	150	136	154.98	375.81	0	10686.6	130.09	416.129	296.77	509.76	122	283.7	183.64	116	238.02
in_house_9	no_mlpa_496	903.34	185.95	1310.95	224.96	903.34	1986.91	1143.32	169.95	1598.95	635.77	1245.94	531.98	641.49	290.86	1262.96	381.9	559.37	711.96	909.3	335.68	1691.75	156.97	420.5	393.85	1206.75	159.99	1421.15	778.98	283.56	328.94	1152.91	344.73	747.34	616	609.93	665.18	593.91	14.01	28489.2	170.99	709.307	859.01	2190.92	161	340	591.81	615.88	348
in_house_9	no_mlpa_497	965.62	175	1005.6	397.94	1022.44	1511.78	965.62	446.43	1508.37	914.71	954.93	1255.6	724.48	381.95	779.26	692.02	615.6	1009.28	718.99	740	1889.76	236.54	279.221	825.82	1181.5	213.94	1187.65	1540.03	323.99	456.9	856.71	633.93	503.34	607	482.75	443.47	619.32	10.02	33760.1	360.6	370.178	1032.92	1778.61	232.01	358.8	794.77	474.98	486
in_house_9	no_mlpa_498	2057.17	770.18	1867.33	847.43	3346.02	3623.53	2057.17	694.61	4248.62	5258.93	2015.79	2108.39	3088.71	2534.22	2027.8	1234.46	1452.17	5587.6	1446.95	1156.82	5969.44	1070.89	553.346	1470.97	3806.81	1190.9	2288.84	2770.26	1472.44	2642	1823.94	1502.39	2647.91	3453.71	1193.73	3211.72	2400.16	79.82	31740.2	767.47	3246.44	7095.65	3643.17	622.01	1395.5	3459.91	949.63	1071.54
in_house_9	no_mlpa_499	1157.07	362.65	1157.07	711.87	2264.66	1906.62	1075.44	847.26	3421.39	1187.34	917.84	2576.29	1498.29	586.75	1227.26	1618.53	1190.46	1365.57	846.93	1256.3	4601.32	293	440.529	1452.14	2594.76	297.62	1635.89	2822.24	683.97	596	1067.53	1173.15	1631.1	781.69	516.7	914.67	1553.7	22	37002.3	654.54	1724.13	1588.42	1960.99	575.36	786.87	914.81	553.38	1136.96
in_house_9	no_mlpa_500	4063.87	1762.4	4315.06	2434.2	7446.69	8751.51	4005.09	1751.94	12164.1	4063.87	4567.37	5309.46	7040.1	1508.75	3971.75	3337.92	4826.21	3775.34	2785.3	3431.91	17670.2	737.83	1224.91	3329.77	6593.18	833.19	4885.16	6803.98	3450.33	2027.83	3890.32	3347.29	5565.26	3463.04	2120.98	2007.42	5583.02	66.03	80746.8	2412.17	6270.89	4342.91	7678.47	1448.26	3614.06	2754.01	2107.91	2563.24
in_house_9	no_mlpa_501	12	2	8	5.67	24	19.99	12	2	36	26	12	23	14	9.99	14	4	14	18	4	8	58	4	6.385	10.24	32	2	16	22	10.01	10	6	6	10	14	6	18	24	0	472	6.19	20.01	18	12	4	12	12	10	8
in_house_9	no_mlpa_502	2195.87	1050.91	1924.6	1447.2	4117.88	2511.45	2195.87	1374.36	8329.22	3015.23	1443.47	4493.64	3317.55	1352.69	2783.6	3590.76	2136.89	3409.59	1557.92	2343.97	7473.04	989.17	539.942	2431.6	2943.16	900.39	1739.56	4025.4	1544.53	1575.8	1386.87	2239.8	2802.05	1948.96	754.92	3075.53	2806.72	48.03	26127.6	1349.18	2845.95	3979.05	2144.38	828.62	1727.58	2652.08	645.66	1869.56
in_house_9	no_mlpa_503	255.41	36	515.93	64	255.41	487.78	567.43	69.81	431.97	219.1	411.12	268.98	191	74	734.98	198.65	168	295.65	253.97	241.61	523.91	49.9	126.029	138.79	318.45	44	582.89	271.95	84.02	94	428.83	180.99	147.81	163.3	305.97	181.6	163.93	5.84	8767.31	93.16	162.337	370	737.26	47.71	70	161.54	177.96	150
in_house_9	no_mlpa_504	632.65	185.24	639.77	171.89	873.17	632.65	615.73	237.31	1494.49	697.89	460	713.06	707.37	260.71	876.96	518	579.96	792.5	318.44	543.85	1661.98	173.99	173.673	370.36	934.34	162.82	703	708.75	295.61	306.81	549.19	329.88	592.89	447.64	333.7	522.27	546	11.69	21323.3	181.92	602.267	1014.67	1022.7	117.95	298.97	507.18	246.85	319.91
in_house_9	no_mlpa_505	119.83	35	143.99	23.98	177.55	119.83	112	30	168	126.69	74	116.92	104	65.48	164.8	86	54	187.94	72	74	197.99	46	19.01	80.59	101.9	29.95	88	95	44	54	92	64.78	38	42	43.94	65.96	42	0	2698.86	14.43	40.139	163.55	139.91	11.72	38	80	34	60
in_house_9	no_mlpa_506	843.01	271.61	843.01	491.89	1606.66	1013.35	739.62	599.58	1744.75	1139.49	686.27	1859.16	933.71	482.73	980.14	1542.05	607.83	1154.63	370.72	970.76	2580.81	263	264.462	1295.41	1362.76	265.69	848	2069.86	455.09	565.79	615.93	878.81	842.57	851.24	312.87	1020.78	940.53	14	17574.6	671.25	938.228	1478.12	1105.88	405.96	499.74	747.16	304.89	942.86
in_house_9	no_mlpa_507	258.44	62	260.84	95.97	244.78	258.44	313.3	95.55	344	284.96	243.59	402.68	199.08	113.56	503.78	346	143.8	287.5	195.95	266	513.58	82	60.192	267	185	61.98	328	351.88	76	152	233.47	209.99	193.96	157	199.97	278.83	140.01	2	8065.02	92.17	234.752	522.3	461.96	85	82	223.88	140	136
in_house_9	no_mlpa_508	383.6	80	421.61	103.86	383.6	402.93	369.68	185.86	538	513.96	287.9	494.61	396.93	228.68	555.99	400	167.77	670	206	223.94	701.97	142.95	92	314.86	401.42	103.96	378	501.04	125	205.6	262	333.86	344.9	224.64	205.92	504.41	260	4	10221	138.64	511.059	1031.72	455.94	145.99	176	404	144	234.95
in_house_9	no_mlpa_509	169.83	50	169.83	73.98	267.92	191.95	173.58	77.97	289	161	130	264	140.95	132.95	241.88	225.76	114	277.97	76	186	435.99	66	36.048	159.17	291.56	44.98	193.81	242.46	86	92	129.65	169.99	174	147.54	75.91	162.98	125	0	6419.13	55.62	166.327	376.93	274.95	67.66	86	183.78	73.93	132
in_house_9	no_mlpa_510	134	47.28	134	52	235.86	169.97	122.71	46	442.96	135.65	100	186	220	55	120	68	156	173.75	96	78	513.83	30	28.462	90.99	371.89	27	168	165.96	112	64	78	60	249	92	50	100	164	2	3602.11	32.26	226.109	161	127.98	28	128	90.77	54	82.01
in_house_9	no_mlpa_511	301.86	202.51	418	239.97	1320.32	599.68	300	224.89	2096.46	301.86	386.96	910.73	969.35	95.63	333.95	320	745.17	293	179.53	500	2453.37	66	90.962	392.98	1407.24	42	540	863.73	390.99	93.96	348	383.99	781.53	277.96	253.7	143.99	913.03	8	15321.8	182.32	644.069	310.65	757.87	143.99	453.81	232.52	140	284
in_house_9	no_mlpa_512	366.89	73	484	224.96	366.89	687.49	363.28	194.82	516	757.96	455.98	714.69	269.67	303.95	433.96	294	209.96	729.97	309.87	456	715.14	123.98	99.952	371.43	422	160	559.99	755.56	120	316	367.62	321.93	302.47	629.71	276	379.9	238	14.01	16714.2	165.36	341.465	892.92	830.81	138.02	184.89	846.52	188	274
in_house_9	no_mlpa_513	716.45	193.78	783.2	289.94	1223.29	1255.76	716.45	241	2160.43	543.86	580	802.45	962.55	308.91	725.17	365.95	817	770.54	401.85	718.95	2258.84	114.85	196.183	429.15	1329.47	128	852	949.57	557.71	305.84	724.68	469.6	853.48	418	373.99	395.95	657.28	12.02	21300.1	225.49	851.465	914.71	1263.57	193.98	467.53	545.71	306	319.81
in_house_9	no_mlpa_514	369	185.98	369	189.79	1018.36	527.83	348.87	262.72	1177.94	509.92	276	661.94	611.67	220.99	315.99	349.61	418	602	194	483	1817.52	121.99	89.856	415.37	931.7	130	396	762.62	323.86	257.81	339.82	353.87	590.8	321.87	147.76	391.6	669.82	16.02	10902.4	199.71	619.356	545.97	509.97	137.99	359.51	358.47	177.94	315.86
in_house_9	no_mlpa_515	745	429.64	745	538.86	1896.96	1102.98	709.05	567.73	3889.19	1273.82	580	1585.57	1826.78	483.2	651.79	720.9	1370.1	1267.68	425.99	1183.15	4168.35	255.58	227.962	891.48	2299.61	302	866	2036.62	818.49	601.67	682.95	783.94	1946.02	843.94	399.88	961.74	1347.93	22	19555.3	549.95	2250.15	1645.66	1236.17	385.99	903.98	1040.57	298.9	778.71
in_house_9	no_mlpa_516	256	36.99	271.96	73.99	177.62	481.58	297.82	52	264	256	209.53	170	176	124.56	326.94	63.5	76	258	171.99	134	350.87	44	75.327	94.87	221.86	44	370	261.87	73.85	145.92	275.75	102	197	137.95	200	143.98	136	2	9398.41	65.6	213.584	372	501.69	62	60	225.55	110	71
in_house_9	no_mlpa_517	1375.13	719.63	1375.13	831.93	3213.23	2403.22	1313.54	687.39	4337.51	2402.21	1468.94	2123.81	2762.46	1077.26	999.59	982.77	1519.85	2542.3	833.97	1132.75	6505.25	429.94	421.904	1374.31	3725.42	585.96	1792	2439.63	1325.23	1109.75	1051.83	1247.69	2232.02	1518.83	649.86	1491.98	2055.51	48.02	31032.7	788.82	1970.59	2784.86	2468.13	525.47	1369.03	1782.83	521.95	928.24
	no_mlpa	MLPA not performed
	mlpa_neg	MLPA did not detect any CNVs
	mlpa	MLPA detected CNV
	For Qiagen NGS assay, amplicon coordinates were extracted by coverage analysis
	For in house NGS assay, number of amplicons was 190, while for Qiagen's one it was determined as 267.
[truncated: 206 more columns]
